# Supplementary material for: Inertia and Rapid Divergence in the Evolution of Yawning: A Comparison Between Two Closely Related but Socially Different Monkeys
Source: Am J Primatol. 2025 May 29;87(6):e70049. doi: 10.1002/ajp.70049 (PMC12120385; doi:10.1002/ajp.70049)
Supplement: Supplementary file 4 — Raw data. [file AJP-87-e70049-s001.xlsx]

## Sheet: Model 1a, 1b, 7a, 7b
subject	species	sex	number of yawn responses	number of yawns perceived	number of yawns seen	YC index	YC index (without vocalized yawns)	spontaneous yawns	vocalized spontaneous yawns	silent vocalized yawns	observation time	spontaneous yawning frequency (vocalized yawns excluded)	spontaneous yawning frequency (vocalized yawns included)
barbie	gelada	F	6	31	25	0.193548	0.241935	4	2	2	750	0.00266667	0.0266667
basic	gelada	F	2	12	10	0.166667	0.208333	14	6	8	1320	0.00606061	0.0530303
belly	gelada	F	5	18	14	0.277778	0.347222	3	0	3	615	0.00487805	0.0243902
bernoccolo	gelada	M	2	51	41	0.0392157	0.0490196	2	0	2	570	0.00350877	0.0175439
betta	gelada	F	0	10	8	0	0	2	1	1	2445	0.000408998	0.00408998
biba	gelada	F	4	27	22	0.148148	0.185185	1	0	1	450	0.00222222	0.0111111
bifida	gelada	F	4	41	33	0.097561	0.121951	22	6	16	1410	0.0113475	0.0780142
bigne	gelada	F	1	15	12	0.0666667	0.0833333	13	0	13	1710	0.00760234	0.0380117
bijoux	gelada	F	6	26	21	0.230769	0.288462	7	1	6	570	0.0105263	0.0614035
biondo	gelada	M	2	8	6	0.25	0.3125	106	83	23	3780	0.00608466	0.140212
bisnonna	gelada	F	2	48	38	0.0416667	0.0520833	20	7	13	2040	0.00637255	0.0490196
black	gelada	M	3	35	28	0.0857143	0.107143	2	0	2	1230	0.00162602	0.00813008
blanca	gelada	F	6	36	29	0.166667	0.208333	8	2	6	1215	0.00493827	0.0329218
blind	gelada	F	4	48	38	0.0833333	0.104167	20	1	19	1860	0.0102151	0.0537634
borsa	gelada	F	4	33	26	0.121212	0.151515	22	2	20	1620	0.0123457	0.0679012
bortolo	gelada	M	4	22	18	0.181818	0.227273	5	0	5	780	0.00641026	0.0320513
braccio	gelada	F	7	50	40	0.14	0.175	9	0	9	2250	0.004	0.02
bratz	gelada	F	13	36	29	0.361111	0.451389	21	3	18	1770	0.0101695	0.059322
Buco prossimale	hamadryas b.	M	0	21	21	0	0	*	*	*	*	0.0154405	0.0154405
Buco Sx	hamadryas b.	F	1	24	24	0.0416667	0.0416667	*	*	*	*	0.0049975	0.0049975
Catta	hamadryas b.	M	2	11	11	0.181818	0.181818	*	*	*	*	0.0135659	0.0135659
Cicciona	hamadryas b.	F	1	10	10	0.1	0.1	*	*	*	*	0.00220459	0.00220459
Cometa Sx	hamadryas b.	M	0	25	25	0	0	*	*	*	*	0.0397878	0.0397878
e1m6	gelada	F	5	61	49	0.0819672	0.102459	2	0	2	1410	0.00141844	0.0070922
e2m6	gelada	F	6	20	16	0.3	0.375	0	0	0	0	0	0
edera	gelada	F	0	5	4	0	0	0	0	0	0	0	0
elly	gelada	F	9	52	42	0.173077	0.216346	0	0	0	0	0	0
enzo	gelada	M	6	35	28	0.171429	0.214286	69	53	16	1905	0.00839895	0.181102
evasa	gelada	F	6	45	36	0.133333	0.166667	8	2	6	1665	0.0036036	0.024024
gatta	gelada	F	3	17	14	0.176471	0.220588	6	0	6	1815	0.00330578	0.0165289
gelly	gelada	F	1	28	22	0.0357143	0.0446429	0	0	0	480	0	0
gessica	gelada	F	1	8	6	0.125	0.15625	18	0	18	2265	0.00794702	0.0397351
ghiozza	gelada	F	2	19	15	0.105263	0.131579	6	1	5	1755	0.002849	0.017094
ghirlanda	gelada	F	1	21	17	0.047619	0.0595238	10	1	9	2160	0.00416667	0.0231481
giangi	gelada	M	2	17	14	0.117647	0.147059	143	111	32	3315	0.00965309	0.215686
gianna	gelada	F	4	8	6	0.5	0.625	13	4	9	2055	0.00437956	0.0316302
gigetto	gelada	M	0	2	2	0	0	7	3	4	885	0.00451977	0.039548
gigio	gelada	M	1	27	22	0.037037	0.0462963	0	0	0	0	0	0
grappolo	gelada	F	4	6	5	0.666667	0.833333	23	1	22	1995	0.0110276	0.0576441
H	hamadryas b.	F	1	11	11	0.0909091	0.0909091	*	*	*	*	0.00149477	0.00149477
Indiano	hamadryas b.	M	1	19	19	0.0526316	0.0526316	*	*	*	*	0.0308642	0.0308642
Naso	hamadryas b.	M	2	5	5	0.4	0.4	*	*	*	*	0.0636277	0.0636277
neomamma	gelada	F	1	4	3	0.25	0.3125	20	1	19	3045	0.00623974	0.0001
Orango	hamadryas b.	M	0	1	1	0	0	*	*	*	*	0.0231293	0.0231293
Orecchio Tagliato	hamadryas b.	F	2	8	8	0.25	0.25	*	*	*	*	0.00360639	0.00360639
osso	gelada	F	4	17	14	0.235294	0.294118	13	5	8	2145	0.0037296	0.0001
Ovale	hamadryas b.	F	0	5	5	0	0	*	*	*	*	0.000854701	0.000854701
Palpebra	hamadryas b.	F	1	7	7	0.142857	0.142857	*	*	*	*	0.000724638	0.000724638
Pandorina	hamadryas b.	F	1	2	2	0.5	0.5	*	*	*	*	0.00107701	0.00107701
Patacorta	hamadryas b.	F	0	2	2	0	0	*	*	*	*	0.00371402	0.00371402
Perfettina	hamadryas b.	F	1	2	2	0.5	0.5	*	*	*	*	0.00369549	0.00369549
Perfetto	hamadryas b.	M	3	5	5	0.6	0.6	*	*	*	*	0.0162602	0.0162602
Perpendicolare	hamadryas b.	M	0	6	6	0	0	*	*	*	*	0.0434783	0.0434783
Pisellina	hamadryas b.	F	0	1	1	0	0	*	*	*	*	0.000596303	0.000596303
Polso	hamadryas b.	M	6	14	14	0.428571	0.428571	*	*	*	*	0.0372208	0.0372208
Puntino	hamadryas b.	M	0	2	2	0	0	*	*	*	*	0.0211549	0.0211549
rocco	gelada	M	0	13	10	0	0	54	45	9	1080	0.00833333	0.25
roll	gelada	F	3	8	6	0.375	0.46875	32	6	26	4350	0.00597701	0.0001
rosa	gelada	F	2	8	6	0.25	0.3125	7	0	7	1290	0.00542636	0.0001
Rossonero	hamadryas b.	M	2	26	26	0.0769231	0.0769231	*	*	*	*	0.0197445	0.0197445
ruga	gelada	F	3	11	9	0.272727	0.340909	3	0	3	3125	0.00096	0.0048
sally	gelada	F	8	35	28	0.228571	0.285714	1	0	1	1695	0.000589971	0.0001
sandro	gelada	M	2	20	16	0.1	0.125	11	7	4	615	0.00650406	0.0894309
scapola	gelada	F	3	30	24	0.1	0.125	2	0	2	2640	0.000757576	0.0001
schiarita	gelada	F	5	32	26	0.15625	0.195312	21	0	21	2535	0.00828402	0.0328
sciura	gelada	F	2	17	14	0.117647	0.147059	53	15	38	4155	0.00914561	0.0145
secco	gelada	M	0	6	5	0	0	24	0	24	975	0.0246154	0.123077
severa	gelada	F	1	20	16	0.05	0.0625	27	4	23	2040	0.0112745	0.0001
sfasciato	gelada	M	16	42	34	0.380952	0.47619	6	1	5	1230	0.00406504	0.0243902
Sfregiato	hamadryas b.	M	1	15	15	0.0666667	0.0666667	*	*	*	*	0.0171821	0.0171821
sguercia	gelada	F	1	28	22	0.0357143	0.0446429	0	0	0	1065	0	0
sine	gelada	F	1	30	24	0.0333333	0.0416667	26	1	25	2565	0.00974659	0.0402
small	gelada	F	2	37	30	0.0540541	0.0675676	9	2	7	1020	0.00686274	0.0001
sonia	gelada	F	4	10	8	0.4	0.5	17	5	12	2040	0.00588235	0.0185
sorcia	gelada	F	3	21	17	0.142857	0.178571	6	3	3	1320	0.00227273	0.0104
Spallasfatta	hamadryas b.	F	1	2	2	0.5	0.5	*	*	*	*	0.00139276	0.00139276
spiga	gelada	F	3	16	13	0.1875	0.234375	7	0	7	1905	0.00367454	0.0001
spilla	gelada	F	1	14	11	0.0714286	0.0892857	19	3	16	2175	0.00735632	0.0001
spot	gelada	F	4	19	15	0.210526	0.263158	10	2	8	2430	0.00329218	0.0001
stacy	gelada	F	0	8	6	0	0	11	5	6	2580	0.00232558	0.0234
stella	gelada	F	2	26	21	0.0769231	0.0961538	5	1	4	1245	0.00321285	0.0001
Sterna	hamadryas b.	F	4	15	15	0.266667	0.266667	*	*	*	*	0.00261438	0.00261438
strega	gelada	F	3	23	18	0.130435	0.163043	5	0	5	1560	0.00320513	0.0001
strip	gelada	F	9	57	46	0.157895	0.197368	7	1	6	1740	0.00344828	0.0201149
striscia	gelada	F	8	34	27	0.235294	0.294118	3	0	3	1740	0.00172414	0.00862069
sumo	gelada	M	5	17	14	0.294118	0.367647	39	31	8	960	0.00833333	0.203125
susy	gelada	F	3	8	6	0.375	0.46875	10	0	10	1800	0.00555556	0.0148
tinino1	gelada	M	1	30	24	0.0333333	0.0416667	2	2	0	465	0	0.0215054
tinino2	gelada	M	3	14	11	0.214286	0.267857	3	1	2	405	0.00493827	0.037037
tino	gelada	M	8	19	15	0.421053	0.526316	15	1	14	675	0.0207407	0.111111
Tre	hamadryas b.	F	0	6	6	0	0	*	*	*	*	0.00247647	0.00247647
tris	gelada	F	2	14	11	0.142857	0.178571	10	2	8	4785	0.00167189	0.0069
V	hamadryas b.	F	0	4	4	0	0	*	*	*	*	0.00130208	0.00130208
Vecchia	hamadryas b.	F	2	6	6	0.333333	0.333333	*	*	*	*	0.00436681	0.00436681
Verruca	hamadryas b.	M	2	12	12	0.166667	0.166667	*	*	*	*	0.0330722	0.0330722

## Sheet: Model 2a, 2b, 3a, 3b
subject	yawn type	yawnd duration	species	sex	vocalized (yes/no)
buco px	1	2.75	hamadryas	m	no
buco px	1	3.5	hamadryas	m	no
buco px	3	2.25	hamadryas	m	no
Barbie	1	1.74	gelada	f	no
Barbie	3	2.3	gelada	f	no
Barbie	3	3.49	gelada	f	no
Barbie	3	2.3	gelada	f	no
Barbie	1	1.74	gelada	f	no
Barbie	3	5.17	gelada	f	no
Barbie	1	2.29	gelada	f	no
Basic	1	1.86	gelada	f	no
Basic	1	2.28	gelada	f	no
Basic	3	2.97	gelada	f	no
Basic	1	1.86	gelada	f	no
Basic	3	2.41	gelada	f	no
Basic	3	1.38	gelada	f	no
Basic	1	5.04	gelada	f	no
Basic	1	2.15	gelada	f	no
Basic	3	4.41	gelada	f	no
Basic	3	0.75	gelada	f	no
Basic	1	1.51	gelada	f	no
Basic	1	1.74	gelada	f	no
Basic	1	1.65	gelada	f	no
Basic	1	2.76	gelada	f	no
Basic	1	1.62	gelada	f	no
Basic	1	1.76	gelada	f	no
Belly	1	2.49	gelada	f	no
Belly	3	1.81	gelada	f	no
Belly	1	2.34	gelada	f	no
Belly	1	1.68	gelada	f	no
Belly	1	1.84	gelada	f	no
Belly	3	1.61	gelada	f	no
Bernoccolo	1	3.34	gelada	m	no
Bernoccolo	3	2.15	gelada	m	no
Bernoccolo	3	2.19	gelada	m	no
Bernoccolo	1	1.26	gelada	m	no
Bernoccolo	1	1.79	gelada	m	no
Bernoccolo	1	2.52	gelada	m	no
Bernoccolo	3	1.53	gelada	m	no
Betta	1	4.02	gelada	f	no
Betta	1	2.46	gelada	f	no
Betta	1	2.13	gelada	f	no
Betta	1	2.45	gelada	f	no
Betta	3	1.52	gelada	f	no
Biba	1	1.44	gelada	f	no
Bifida	3	1.67	gelada	f	no
Bifida	3	2.17	gelada	f	no
Bifida	3	2.81	gelada	f	no
Bifida	1	1.28	gelada	f	no
Bifida	1	1.01	gelada	f	no
Bifida	1	2.61	gelada	f	no
Bifida	1	1.78	gelada	f	no
Bifida	1	1.5	gelada	f	no
Bifida	1	3.3	gelada	f	no
Bifida	3	2.28	gelada	f	no
Bifida	2	2.3	gelada	f	no
Bifida	1	1.71	gelada	f	no
Bifida	1	0.9	gelada	f	no
Bifida	3	2.63	gelada	f	no
Bifida	3	2.38	gelada	f	no
Bifida	3	1.98	gelada	f	no
Bifida	3	2.54	gelada	f	no
Bifida	3	2.76	gelada	f	no
Bifida	3	1.67	gelada	f	no
Bifida	3	2.2	gelada	f	no
Bigne	1	1.3	gelada	f	no
Bigne	1	1.79	gelada	f	no
Bigne	3	0.83	gelada	f	no
Bigne	1	2.09	gelada	f	no
Bigne	1	1.09	gelada	f	no
Bigne	1	2	gelada	f	no
Bigne	1	4.31	gelada	f	no
Bigne	3	1.94	gelada	f	no
Bigne	3	1.95	gelada	f	no
Bigne	3	2.01	gelada	f	no
Bigne	3	1.41	gelada	f	no
Bigne	3	1.44	gelada	f	no
Bigne	3	1.49	gelada	f	no
Bigne	1	2.25	gelada	f	no
Bigne	3	7.1	gelada	f	no
Bigne	3	3.07	gelada	f	no
Bigne	1	1.7	gelada	f	no
Bigne	1	1.42	gelada	f	no
Bigne	1	1.57	gelada	f	no
Bijoux	1	2.92	gelada	f	no
Bijoux	2	1.99	gelada	f	no
Bijoux	1	1.64	gelada	f	no
Bijoux	3	3.27	gelada	f	no
Bijoux	1	2.51	gelada	f	no
Bijoux	3	1.59	gelada	f	no
Bijoux	3	2.42	gelada	f	no
Bijoux	3	2.45	gelada	f	no
Biondo	3	1.62	gelada	m	no
Biondo	3	1.98	gelada	m	no
Biondo	3	1.87	gelada	m	no
Biondo	2	1.04	gelada	m	no
Biondo	3	1.89	gelada	m	no
Biondo	3	2.39	gelada	m	no
Biondo	2	1.05	gelada	m	no
Biondo	1	0.91	gelada	m	no
Biondo	2	1.24	gelada	m	no
Biondo	2	1.98	gelada	m	no
Biondo	2	1.57	gelada	m	no
Biondo	3	1.46	gelada	m	no
Biondo	3	2.23	gelada	m	no
Biondo	1	0.94	gelada	m	no
Biondo	1	1.11	gelada	m	no
Biondo	3	2.19	gelada	m	no
Biondo	3	1.23	gelada	m	no
Biondo	1	2.04	gelada	m	no
Biondo	1	1.66	gelada	m	no
Biondo	3	1.86	gelada	m	no
Biondo	1	1.79	gelada	m	no
Biondo	1	2.63	gelada	m	no
Biondo	1	2.48	gelada	m	no
Biondo	1	1.89	gelada	m	no
Biondo	1	2.13	gelada	m	no
Biondo	3	1.28	gelada	m	no
Biondo	2	1.85	gelada	m	no
Biondo	1	1.28	gelada	m	no
Biondo	2	1.48	gelada	m	no
Biondo	2	1.81	gelada	m	no
Biondo	2	1.45	gelada	m	no
Biondo	3	1.73	gelada	m	no
Biondo	1	1.55	gelada	m	no
Biondo	3	1.94	gelada	m	no
Biondo	3	1.13	gelada	m	no
Biondo	3	1.99	gelada	m	no
Biondo	3	1.76	gelada	m	no
Biondo	3	1.61	gelada	m	no
Biondo	3	1.83	gelada	m	no
Biondo	1	1.12	gelada	m	no
Biondo	3	2	gelada	m	no
Biondo	3	1.56	gelada	m	no
Biondo	3	1.72	gelada	m	no
Biondo	3	1.44	gelada	m	no
Biondo	3	2.2	gelada	m	no
Biondo	3	2.24	gelada	m	no
Biondo	1	1.52	gelada	m	no
Biondo	3	1.9	gelada	m	no
Biondo	2	1.45	gelada	m	no
Biondo	2	1.65	gelada	m	no
Biondo	3	1.61	gelada	m	no
Biondo	3	2.07	gelada	m	no
Biondo	2	1.26	gelada	m	no
Biondo	3	1.55	gelada	m	no
Biondo	3	3.31	gelada	m	no
Biondo	3	2.4	gelada	m	no
Biondo	3	1.66	gelada	m	no
Biondo	3	1.77	gelada	m	no
Biondo	1	2.51	gelada	m	no
Biondo	3	1.79	gelada	m	no
Biondo	3	2.93	gelada	m	no
Biondo	3	1.63	gelada	m	no
Biondo	1	1.8	gelada	m	no
Biondo	3	3.04	gelada	m	no
Biondo	3	1.51	gelada	m	no
Biondo	2	1.55	gelada	m	no
Biondo	3	1.54	gelada	m	no
Biondo	3	1.58	gelada	m	no
Biondo	3	1.3	gelada	m	no
Biondo	1	1.09	gelada	m	no
Biondo	2	2.28	gelada	m	no
Biondo	3	2.28	gelada	m	no
Biondo	3	2.02	gelada	m	no
Biondo	3	3.05	gelada	m	no
Biondo	3	1.93	gelada	m	no
Biondo	1	1.26	gelada	m	no
Biondo	3	0.62	gelada	m	no
Biondo	3	1.59	gelada	m	no
Biondo	2	2.85	gelada	m	no
Biondo	3	2.62	gelada	m	no
Biondo	3	1.72	gelada	m	no
Biondo	2	1.94	gelada	m	no
Biondo	2	1.55	gelada	m	no
Biondo	1	1.02	gelada	m	no
Biondo	3	2.46	gelada	m	no
Biondo	1	1.14	gelada	m	no
Biondo	3	1.59	gelada	m	no
Biondo	3	1.24	gelada	m	no
Biondo	1	2.44	gelada	m	no
Biondo	3	1.2	gelada	m	no
Biondo	2	2.11	gelada	m	no
Biondo	1	2.21	gelada	m	no
Bisnonna	1	1.77	gelada	f	no
Bisnonna	1	1.84	gelada	f	no
Bisnonna	1	3.07	gelada	f	no
Bisnonna	3	1.99	gelada	f	no
Bisnonna	1	1.86	gelada	f	no
Bisnonna	3	2.36	gelada	f	no
Bisnonna	1	2.63	gelada	f	no
Bisnonna	1	2.22	gelada	f	no
Bisnonna	1	2.42	gelada	f	no
Bisnonna	3	2.52	gelada	f	no
Bisnonna	1	2.7	gelada	f	no
Bisnonna	1	2.41	gelada	f	no
Bisnonna	1	1.71	gelada	f	no
Bisnonna	1	3.06	gelada	f	no
Bisnonna	3	2.92	gelada	f	no
Bisnonna	3	3.23	gelada	f	no
Bisnonna	3	2.48	gelada	f	no
Bisnonna	3	2.31	gelada	f	no
Black	1	2.1	gelada	m	no
Black	1	1.45	gelada	m	no
Black	1	1.77	gelada	m	no
Black	1	2.98	gelada	m	no
Black	1	1.59	gelada	m	no
Black	1	1.86	gelada	m	no
Blanca	3	1.69	gelada	f	no
Blanca	1	1.79	gelada	f	no
Blanca	1	1.41	gelada	f	no
Blanca	1	4.57	gelada	f	no
Blanca	1	2.45	gelada	f	no
Blanca	1	2.4	gelada	f	no
Blanca	1	2.07	gelada	f	no
Blanca	1	1.35	gelada	f	no
Blanca	1	2.07	gelada	f	no
Blanca	1	1.96	gelada	f	no
Blanca	1	1.08	gelada	f	no
Blanca	1	1.91	gelada	f	no
Blanca	1	1.23	gelada	f	no
Blind	1	1.32	gelada	f	no
Blind	3	2.55	gelada	f	no
Blind	1	1.69	gelada	f	no
Blind	3	2	gelada	f	no
Blind	1	1.45	gelada	f	no
Blind	1	0.8	gelada	f	no
Blind	1	1.62	gelada	f	no
Blind	1	1.17	gelada	f	no
Blind	1	2.06	gelada	f	no
Blind	3	1.57	gelada	f	no
Blind	1	2.14	gelada	f	no
Blind	1	1.38	gelada	f	no
Blind	3	1.21	gelada	f	no
Blind	3	1.91	gelada	f	no
Blind	3	1.32	gelada	f	no
Blind	3	1.33	gelada	f	no
Blind	3	1.78	gelada	f	no
Blind	3	1.78	gelada	f	no
Blind	1	1.22	gelada	f	no
Blind	1	1.13	gelada	f	no
Blind	1	1.56	gelada	f	no
Blind	1	1.88	gelada	f	no
Blind	1	2.39	gelada	f	no
Blind	1	1.95	gelada	f	no
Blind	1	1.62	gelada	f	no
Borsa	1	0.84	gelada	f	no
Borsa	2	1.17	gelada	f	no
Borsa	1	1.68	gelada	f	no
Borsa	1	1.6	gelada	f	no
Borsa	1	2.82	gelada	f	no
Borsa	3	4.12	gelada	f	no
Borsa	2	3.29	gelada	f	no
Borsa	1	2.24	gelada	f	no
Borsa	1	1.5	gelada	f	no
Borsa	1	2.77	gelada	f	no
Borsa	1	2.6	gelada	f	no
Borsa	3	3.32	gelada	f	no
Borsa	3	3.3	gelada	f	no
Borsa	1	1.51	gelada	f	no
Borsa	1	2.08	gelada	f	no
Borsa	1	2.96	gelada	f	no
Borsa	1	3.52	gelada	f	no
Borsa	1	2.97	gelada	f	no
Borsa	2	1.71	gelada	f	no
Borsa	2	1.43	gelada	f	no
Borsa	2	2.51	gelada	f	no
Borsa	2	2.27	gelada	f	no
Borsa	1	3.4	gelada	f	no
Borsa	1	1.89	gelada	f	no
Borsa	3	3.08	gelada	f	no
Borsa	1	3.01	gelada	f	no
Bortolo	1	1.56	gelada	m	no
Bortolo	1	1.62	gelada	m	no
Bortolo	1	4.59	gelada	m	no
Bortolo	1	2.03	gelada	m	no
Bortolo	1	2.29	gelada	m	no
Bortolo	1	2.14	gelada	m	no
Bortolo	2	1.96	gelada	m	no
Bortolo	1	2.53	gelada	m	no
Bortolo	1	1.29	gelada	m	no
Braccio	3	1.31	gelada	f	no
Braccio	2	2.13	gelada	f	no
Braccio	3	2.33	gelada	f	no
Braccio	1	1.42	gelada	f	no
Braccio	3	1.67	gelada	f	no
Braccio	1	1.2	gelada	f	no
Braccio	2	1.75	gelada	f	no
Braccio	1	1.2	gelada	f	no
Braccio	1	1.67	gelada	f	no
Braccio	1	1.72	gelada	f	no
Braccio	1	1.6	gelada	f	no
Braccio	1	1.68	gelada	f	no
Braccio	1	1.62	gelada	f	no
Braccio	1	1.62	gelada	f	no
braccio	1	1.5	gelada	f	no
Bratz	3	2.08	gelada	f	no
Bratz	1	1.58	gelada	f	no
Bratz	1	1.91	gelada	f	no
Bratz	1	2.93	gelada	f	no
Bratz	3	2.59	gelada	f	no
Bratz	1	1.54	gelada	f	no
Bratz	1	1.64	gelada	f	no
Bratz	3	3.34	gelada	f	no
Bratz	1	1.8	gelada	f	no
Bratz	1	2.8	gelada	f	no
Bratz	3	2.02	gelada	f	no
Bratz	1	1.63	gelada	f	no
Bratz	1	1.55	gelada	f	no
Bratz	1	1.15	gelada	f	no
Bratz	1	2.75	gelada	f	no
Bratz	1	3.29	gelada	f	no
Bratz	3	4.18	gelada	f	no
Bratz	3	1.73	gelada	f	no
Bratz	1	3.21	gelada	f	no
Bratz	3	1.82	gelada	f	no
Bratz	1	1.94	gelada	f	no
Bratz	3	2.54	gelada	f	no
Bratz	3	2.23	gelada	f	no
Bratz	3	1	gelada	f	no
Bratz	3	0.05	gelada	f	no
Bratz	1	1.23	gelada	f	no
Bratz	3	1.72	gelada	f	no
Bratz	1	2.29	gelada	f	no
Bratz	1	2.25	gelada	f	no
Bratz	3	1.76	gelada	f	no
Bratz	3	3.31	gelada	f	no
Bratz	3	1.98	gelada	f	no
Bratz	1	2.23	gelada	f	no
buco px	3	3.17	hamadryas	m	no
buco px	3	3.59	hamadryas	m	no
buco px	2	2.79	hamadryas	m	no
buco px	3	2	hamadryas	m	no
buco px	1	0.73	hamadryas	m	no
buco px	3	4.21	hamadryas	m	no
buco px	3	6	hamadryas	m	no
buco px	2	3.25	hamadryas	m	no
buco px	3	6.5	hamadryas	m	no
buco px	2	3	hamadryas	m	no
buco px	3	3.12	hamadryas	m	no
buco px	3	1.75	hamadryas	m	no
buco px	1	1.75	hamadryas	m	no
buco px	3	5.75	hamadryas	m	no
buco px	3	3	hamadryas	m	no
buco px	1	2.25	hamadryas	m	no
buco px	3	3.01	hamadryas	m	no
buco px	2	2.56	hamadryas	m	no
buco px	3	2	hamadryas	f	no
buco px	3	2.75	hamadryas	f	no
buco px	3	2	hamadryas	f	no
buco px	3	2.26	hamadryas	f	no
buco px	3	2.99	hamadryas	f	no
buco px	3	3.5	hamadryas	f	no
Buco sx	3	1.5	hamadryas	f	no
Buco sx	3	2.06	hamadryas	f	no
Buco sx	3	1.76	hamadryas	f	no
Buco sx	3	5.25	hamadryas	f	no
Buco sx	3	2.25	hamadryas	f	no
Buco sx	2	6	hamadryas	f	no
buco px	3	3.51	hamadryas	f	no
Catta	3	3.75	hamadryas	m	no
Catta	3	7.75	hamadryas	m	no
Catta	1	4	hamadryas	m	no
Catta	3	5.5	hamadryas	m	no
Catta	2	3.26	hamadryas	m	no
Catta	3	3.78	hamadryas	m	no
Catta	3	3.91	hamadryas	m	no
Catta	2	4.02	hamadryas	m	no
Catta	3	2.25	hamadryas	m	no
Catta	3	2	hamadryas	m	no
Catta	2	1.25	hamadryas	m	no
Catta	3	4	hamadryas	m	no
Catta	3	4.78	hamadryas	m	no
Catta	1	1	hamadryas	m	no
Catta	2	2.51	hamadryas	m	no
Cicciona	3	3	hamadryas	f	no
Cicciona	3	3.75	hamadryas	f	no
Cicciona	2	3	hamadryas	f	no
Cicciona	3	3.25	hamadryas	f	no
Cicciona	1	2	hamadryas	f	no
Cicciona	3	2.74	hamadryas	f	no
cometa sx	3	6.01	hamadryas	f	no
cometa sx	3	15.25	hamadryas	f	no
cometa sx	3	8.29	hamadryas	f	no
cometa sx	2	10.04	hamadryas	f	no
cometa sx	2	7	hamadryas	f	no
cometa sx	2	4.78	hamadryas	f	no
cometa sx	2	3.54	hamadryas	f	no
cometa sx	3	3.29	hamadryas	f	no
cometa sx	2	8	hamadryas	f	no
cometa sx	2	6.25	hamadryas	f	no
cometa sx	2	7.3	hamadryas	f	no
cometa sx	3	1.75	hamadryas	f	no
cometa sx	3	8.24	hamadryas	f	no
cometa sx	3	3.29	hamadryas	f	no
cometa sx	3	4.25	hamadryas	f	no
cometa sx	3	5.03	hamadryas	f	no
cometa sx	3	5.38	hamadryas	f	no
cometa sx	2	5.3	hamadryas	f	no
cometa sx	3	7.03	hamadryas	f	no
cometa sx	3	10.78	hamadryas	f	no
cometa sx	3	8	hamadryas	f	no
cometa sx	3	15.05	hamadryas	f	no
cometa sx	1	3.74	hamadryas	f	no
cometa sx	3	4.75	hamadryas	f	no
cometa sx	2	4.25	hamadryas	f	no
cometa sx	3	3.08	hamadryas	f	no
cometa sx	3	9.76	hamadryas	f	no
cometa sx	2	7.54	hamadryas	f	no
cometa sx	3	5	hamadryas	f	no
cometa sx	1	8.49	hamadryas	f	no
cometa sx	2	5.76	hamadryas	f	no
cometa sx	1	5.53	hamadryas	f	no
cometa sx	1	2.46	hamadryas	f	no
cometa sx	2	1	hamadryas	f	no
cometa sx	3	4.76	hamadryas	f	no
cometa sx	1	3.21	hamadryas	f	no
cometa sx	3	4.68	hamadryas	f	no
cometa sx	2	1.67	hamadryas	f	no
cometa sx	2	2.32	hamadryas	f	no
cometa sx	1	1.9	hamadryas	f	no
cometa sx	3	3.59	hamadryas	f	no
cometa sx	3	5	hamadryas	f	no
cometa sx	2	2.26	hamadryas	f	no
cometa sx	1	4	hamadryas	f	no
cometa sx	3	8.75	hamadryas	f	no
cometa sx	3	5.6	hamadryas	f	no
cometa sx	3	8.5	hamadryas	f	no
cometa sx	1	3.35	hamadryas	f	no
cometa sx	3	1.75	hamadryas	f	no
H	1	5	hamadryas	f	no
H	1	0.5	hamadryas	f	no
H	1	1	hamadryas	f	no
E1M6	1	1.96	gelada	f	no
E1M6	1	2.49	gelada	f	no
E1M6	1	2.24	gelada	f	no
E1M6	1	3.17	gelada	f	no
E1M6	1	1.957	gelada	f	no
E1M6	1	2.489	gelada	f	no
E1M6	1	2.243	gelada	f	no
E1M6	1	3.172	gelada	f	no
E2M6	1	1.46	gelada	f	no
E2M6	1	2.04	gelada	f	no
E2m6	1	2.25	gelada	f	no
E2m6	1	1.82	gelada	f	no
E2M6	1	1.459	gelada	f	no
E2M6	1	2.041	gelada	f	no
E2m6	1	2.254	gelada	f	no
E2m6	1	1.82	gelada	f	no
Edera	1	1.81	gelada	f	no
Edera	1	1.807	gelada	f	no
Elly	1	1.21	gelada	f	no
Elly	1	1.21	gelada	f	no
Enzo	3	2.16	gelada	m	no
Enzo	3	1.08	gelada	m	no
Enzo	3	2.65	gelada	m	no
Enzo	3	2.3	gelada	m	no
Enzo	3	1.9	gelada	m	no
Enzo	3	2.71	gelada	m	no
Enzo	3	2.33	gelada	m	no
Enzo	2	1.51	gelada	m	no
Enzo	1	1.64	gelada	m	no
Enzo	3	1.55	gelada	m	no
Enzo	2	1.07	gelada	m	no
Enzo	3	1.22	gelada	m	no
Enzo	2	1.32	gelada	m	no
Enzo	1	1.65	gelada	m	no
Enzo	2	1.81	gelada	m	no
Enzo	3	1.07	gelada	m	no
Enzo	3	1.38	gelada	m	no
Enzo	2	1.66	gelada	m	no
Enzo	3	1.25	gelada	m	no
Enzo	3	1.21	gelada	m	no
Enzo	3	1.43	gelada	m	no
Enzo	3	1.6	gelada	m	no
Enzo	3	1.72	gelada	m	no
Enzo	3	2.25	gelada	m	no
Enzo	3	1.62	gelada	m	no
Enzo	3	2.14	gelada	m	no
Enzo	3	2.27	gelada	m	no
Enzo	3	1.31	gelada	m	no
Enzo	3	2.8	gelada	m	no
Enzo	3	1.34	gelada	m	no
Enzo	3	2.1	gelada	m	no
Enzo	3	2.18	gelada	m	no
Enzo	3	1.64	gelada	m	no
Enzo	3	2.74	gelada	m	no
Enzo	1	1.4	gelada	m	no
Enzo	3	1.92	gelada	m	no
Enzo	3	1.7	gelada	m	no
Enzo	2	1.57	gelada	m	no
Enzo	3	2.71	gelada	m	no
Enzo	3	1.5	gelada	m	no
Enzo	3	1.41	gelada	m	no
Enzo	1	1.82	gelada	m	no
Enzo	3	3.04	gelada	m	no
Enzo	2	1.84	gelada	m	no
Enzo	2	2.04	gelada	m	no
Enzo	3	2.32	gelada	m	no
Enzo	3	2.36	gelada	m	no
Enzo	3	1.14	gelada	m	no
Enzo	3	1.98	gelada	m	no
Enzo	3	2.44	gelada	m	no
Enzo	3	2.35	gelada	m	no
Enzo	3	1.35	gelada	m	no
Enzo	3	1.8	gelada	m	no
Enzo	3	1.94	gelada	m	no
Enzo	2	1.92	gelada	m	no
Enzo	3	2.86	gelada	m	no
Enzo	3	2.56	gelada	m	no
Enzo	3	2.12	gelada	m	no
Enzo	1	1.31	gelada	m	no
Enzo	3	1.46	gelada	m	no
Enzo	3	1.33	gelada	m	no
Enzo	3	1.24	gelada	m	no
Enzo	3	1.68	gelada	m	no
enzo	3	1.67	gelada	m	no
Enzo	2	1.8	gelada	m	no
Enzo	2	1.54	gelada	m	no
Enzo	1	1.34	gelada	m	no
Enzo	1	1.25	gelada	m	no
Enzo	2	1.38	gelada	m	no
Enzo	2	1.25	gelada	m	no
Enzo	3	2.159	gelada	m	no
Enzo	3	1.079	gelada	m	no
Enzo	3	2.649	gelada	m	no
Enzo	3	2.296	gelada	m	no
Enzo	3	1.898	gelada	m	no
Enzo	3	2.706	gelada	m	no
Enzo	3	2.327	gelada	m	no
Enzo	2	1.509	gelada	m	no
Enzo	1	1.644	gelada	m	no
Enzo	3	1.548	gelada	m	no
Enzo	3	1.22	gelada	m	no
Enzo	2	1.324	gelada	m	no
Enzo	1	1.65	gelada	m	no
Enzo	2	1.806	gelada	m	no
Enzo	3	1.069	gelada	m	no
Enzo	3	1.383	gelada	m	no
Enzo	2	1.657	gelada	m	no
Enzo	3	1.248	gelada	m	no
Enzo	3	1.21	gelada	m	no
Enzo	3	1.431	gelada	m	no
Enzo	3	1.598	gelada	m	no
Enzo	3	1.722	gelada	m	no
Enzo	3	2.25	gelada	m	no
Enzo	3	1.623	gelada	m	no
Enzo	3	2.137	gelada	m	no
Enzo	3	2.266	gelada	m	no
Enzo	3	1.314	gelada	m	no
Enzo	3	2.799	gelada	m	no
Enzo	3	1.342	gelada	m	no
Enzo	3	2.1	gelada	m	no
Enzo	3	2.18	gelada	m	no
Enzo	3	1.644	gelada	m	no
Enzo	3	2.74	gelada	m	no
Enzo	1	1.399	gelada	m	no
Enzo	3	1.918	gelada	m	no
Enzo	3	1.698	gelada	m	no
Enzo	2	1.565	gelada	m	no
Enzo	3	2.715	gelada	m	no
Enzo	3	1.498	gelada	m	no
Enzo	3	1.405	gelada	m	no
Enzo	1	1.815	gelada	m	no
Enzo	3	3.039	gelada	m	no
Enzo	2	1.84	gelada	m	no
Enzo	2	2.036	gelada	m	no
Enzo	3	2.318	gelada	m	no
Enzo	3	2.355	gelada	m	no
Enzo	3	1.136	gelada	m	no
Enzo	3	1.983	gelada	m	no
Enzo	3	2.438	gelada	m	no
Enzo	3	2.352	gelada	m	no
Enzo	3	1.35	gelada	m	no
Enzo	3	1.797	gelada	m	no
Enzo	3	1.943	gelada	m	no
Enzo	2	1.916	gelada	m	no
Enzo	3	2.86	gelada	m	no
Enzo	3	2.565	gelada	m	no
Enzo	3	2.119	gelada	m	no
Enzo	1	1.309	gelada	m	no
Enzo	3	1.46	gelada	m	no
Enzo	3	1.333	gelada	m	no
Enzo	3	1.239	gelada	m	no
Enzo	3	1.679	gelada	m	no
enzo	3	1.669	gelada	m	no
Enzo	2	1.804	gelada	m	no
Enzo	2	1.542	gelada	m	no
Enzo	1	1.338	gelada	m	no
Enzo	1	1.25	gelada	m	no
Enzo	2	1.379	gelada	m	no
Enzo	2	1.246	gelada	m	no
Evasa	1	3.49	gelada	f	no
Evasa	1	1.98	gelada	f	no
Evasa	1	2.55	gelada	f	no
Evasa	2	1.81	gelada	f	no
Evasa	1	2.08	gelada	f	no
Evasa	1	1.67	gelada	f	no
Evasa	1	1.89	gelada	f	no
Evasa	1	1.23	gelada	f	no
Evasa	1	3.62	gelada	f	no
Evasa	1	1.3	gelada	f	no
Evasa	3	2.65	gelada	f	no
Evasa	1	1.2	gelada	f	no
Evasa	1	1.69	gelada	f	no
Evasa	1	1.5	gelada	f	no
Evasa	1	3.491	gelada	f	no
Evasa	1	1.984	gelada	f	no
Evasa	1	2.549	gelada	f	no
Evasa	2	1.815	gelada	f	no
Evasa	1	2.082	gelada	f	no
Evasa	1	1.671	gelada	f	no
Evasa	1	1.888	gelada	f	no
Evasa	1	1.232	gelada	f	no
Evasa	1	3.619	gelada	f	no
Evasa	1	1.301	gelada	f	no
Evasa	3	2.648	gelada	f	no
Evasa	1	1.69	gelada	f	no
Evasa	1	1.503	gelada	f	no
Gatta	3	2.83	gelada	f	no
Gatta	1	1.32	gelada	f	no
Gatta	1	2.62	gelada	f	no
Gatta	1	2.64	gelada	f	no
Gatta	1	1.97	gelada	f	no
Gatta	1	2.18	gelada	f	no
Gatta	3	0.55	gelada	f	no
Gatta	1	2.69	gelada	f	no
Gatta	3	2.87	gelada	f	no
Gatta	3	3.89	gelada	f	no
Gessica	1	3.16	gelada	f	no
Gessica	1	1.56	gelada	f	no
Gessica	1	1.76	gelada	f	no
Gessica	3	1.33	gelada	f	no
Gessica	3	1.7	gelada	f	no
Gessica	3	1.85	gelada	f	no
Gessica	1	2.06	gelada	f	no
Gessica	3	1.63	gelada	f	no
Gessica	1	2.01	gelada	f	no
Gessica	1	2.76	gelada	f	no
Gessica	3	5.11	gelada	f	no
Gessica	3	3.94	gelada	f	no
Gessica	1	2.05	gelada	f	no
Gessica	1	2.65	gelada	f	no
Gessica	1	1.77	gelada	f	no
Gessica	1	1.85	gelada	f	no
Gessica	1	1.71	gelada	f	no
Gessica	1	1.57	gelada	f	no
Gessica	1	1.91	gelada	f	no
Gessica	1	2.18	gelada	f	no
Gessica	3	2.38	gelada	f	no
Gessica	3	2.79	gelada	f	no
Gessica	1	1.24	gelada	f	no
Gessica	1	2.55	gelada	f	no
Gessica	1	2.02	gelada	f	no
Gessica	1	1.94	gelada	f	no
Gessica	3	2.89	gelada	f	no
Ghiozza	1	1.74	gelada	f	no
Ghiozza	1	2.32	gelada	f	no
Ghiozza	1	2.5	gelada	f	no
Ghiozza	1	2.38	gelada	f	no
Ghiozza	3	4.26	gelada	f	no
Ghiozza	3	2.22	gelada	f	no
Ghiozza	3	2.91	gelada	f	no
Ghiozza	1	2.38	gelada	f	no
Ghiozza	1	5.23	gelada	f	no
Ghiozza	1	2.47	gelada	f	no
Ghiozza	1	1.78	gelada	f	no
Ghirlanda	1	2.33	gelada	f	no
Ghirlanda	1	1.6	gelada	f	no
Ghirlanda	1	2.09	gelada	f	no
Ghirlanda	3	1.53	gelada	f	no
Ghirlanda	3	2.12	gelada	f	no
Ghirlanda	1	3.05	gelada	f	no
Ghirlanda	1	2.72	gelada	f	no
Ghirlanda	3	2.18	gelada	f	no
Ghirlanda	1	1.74	gelada	f	no
Ghirlanda	3	2.27	gelada	f	no
Ghirlanda	3	2	gelada	f	no
Ghirlanda	1	3.36	gelada	f	no
Ghirlanda	1	2.43	gelada	f	no
Ghirlanda	1	2.04	gelada	f	no
Ghirlanda	3	2.01	gelada	f	no
Giangi	1	2.2	gelada	m	no
Giangi	3	1.44	gelada	m	no
Giangi	3	1.14	gelada	m	no
Giangi	3	1.46	gelada	m	no
Giangi	3	6.47	gelada	m	no
Giangi	1	1.41	gelada	m	no
Giangi	1	1.37	gelada	m	no
Giangi	2	3.61	gelada	m	no
Giangi	1	1.58	gelada	m	no
Giangi	2	10.93	gelada	m	no
Giangi	2	2.29	gelada	m	no
Giangi	2	1.96	gelada	m	no
Giangi	3	1.67	gelada	m	no
Giangi	3	2	gelada	m	no
Giangi	3	1	gelada	m	no
Giangi	3	1.09	gelada	m	no
Giangi	2	2.05	gelada	m	no
Giangi	3	2.38	gelada	m	no
Giangi	1	1.62	gelada	m	no
Giangi	3	1.6	gelada	m	no
Giangi	3	2.55	gelada	m	no
Giangi	3	1.94	gelada	m	no
Giangi	3	2.96	gelada	m	no
Giangi	2	1.65	gelada	m	no
Giangi	3	3.2	gelada	m	no
Giangi	3	1.6	gelada	m	no
Giangi	2	2.2	gelada	m	no
Giangi	3	2.67	gelada	m	no
Giangi	3	3.27	gelada	m	no
Giangi	2	1.63	gelada	m	no
Giangi	3	1.44	gelada	m	no
Giangi	1	1.97	gelada	m	no
Giangi	2	2.7	gelada	m	no
Giangi	2	2.3	gelada	m	no
Giangi	1	1.48	gelada	m	no
Giangi	3	3.42	gelada	m	no
Giangi	3	1.82	gelada	m	no
Giangi	1	1.62	gelada	m	no
Giangi	3	1.68	gelada	m	no
Giangi	3	1.41	gelada	m	no
Giangi	1	0.97	gelada	m	no
Giangi	3	1.68	gelada	m	no
Giangi	2	1.28	gelada	m	no
Giangi	1	1.71	gelada	m	no
Giangi	1	3.06	gelada	m	no
Giangi	1	1.83	gelada	m	no
Giangi	2	1.11	gelada	m	no
Giangi	2	4.46	gelada	m	no
Giangi	2	1.32	gelada	m	no
Giangi	3	1.81	gelada	m	no
Giangi	3	1.53	gelada	m	no
Giangi	3	1.28	gelada	m	no
Giangi	1	1.31	gelada	m	no
Giangi	3	1.26	gelada	m	no
Giangi	3	1.11	gelada	m	no
Giangi	3	2.07	gelada	m	no
Giangi	3	1.74	gelada	m	no
Giangi	3	2.52	gelada	m	no
Giangi	2	1.47	gelada	m	no
Giangi	3	1.52	gelada	m	no
Giangi	2	1.58	gelada	m	no
Giangi	2	1.31	gelada	m	no
Giangi	3	1.2	gelada	m	no
Giangi	2	1.61	gelada	m	no
Giangi	2	2.06	gelada	m	no
Giangi	3	1.84	gelada	m	no
Giangi	2	1.23	gelada	m	no
Giangi	1	1.08	gelada	m	no
Giangi	1	1.99	gelada	m	no
Giangi	3	4.47	gelada	m	no
Giangi	2	2.6	gelada	m	no
Giangi	2	1.75	gelada	m	no
Giangi	2	1.36	gelada	m	no
Giangi	3	4.22	gelada	m	no
Giangi	3	3.65	gelada	m	no
Giangi	3	1.56	gelada	m	no
Giangi	3	1.46	gelada	m	no
Giangi	3	1.29	gelada	m	no
Giangi	3	1.73	gelada	m	no
Giangi	3	2.17	gelada	m	no
Giangi	3	1.67	gelada	m	no
Giangi	3	3.2	gelada	m	no
Giangi	3	1.89	gelada	m	no
Giangi	3	0.69	gelada	m	no
Giangi	3	3.32	gelada	m	no
Giangi	3	1.14	gelada	m	no
Giangi	3	1.72	gelada	m	no
Giangi	3	1.64	gelada	m	no
Giangi	2	1.9	gelada	m	no
Giangi	2	1.84	gelada	m	no
Giangi	2	1.53	gelada	m	no
Giangi	3	3.23	gelada	m	no
Giangi	2	1.91	gelada	m	no
Gianna	1	1.16	gelada	f	no
Gianna	1	1.29	gelada	f	no
Gianna	1	2.22	gelada	f	no
Gianna	1	2.28	gelada	f	no
Gianna	1	1.55	gelada	f	no
Gianna	3	2.36	gelada	f	no
Gianna	1	1.31	gelada	f	no
Gianna	3	2.87	gelada	f	no
Gianna	1	1.34	gelada	f	no
Gianna	1	1.22	gelada	f	no
Gianna	1	2.17	gelada	f	no
Gianna	1	2.05	gelada	f	no
Gianna	3	2.41	gelada	f	no
Gianna	3	1.25	gelada	f	no
Gianna	1	4.07	gelada	f	no
Gianna	1	0.93	gelada	f	no
Gianna	1	1.62	gelada	f	no
Gianna	1	1.61	gelada	f	no
Gianna	1	3.02	gelada	f	no
Gianna	3	1.93	gelada	f	no
Gigetto	1	2.02	gelada	m	no
Gigetto	1	1.4	gelada	m	no
Gigetto	1	1.81	gelada	m	no
Gigetto	1	2.12	gelada	m	no
Gigetto	3	1.76	gelada	m	no
Gigetto	1	3.4	gelada	m	no
Gigetto	1	2.29	gelada	m	no
Gigetto	1	1.77	gelada	m	no
Gigetto	1	3.14	gelada	m	no
Gigetto	1	1.48	gelada	m	no
Gigio	1	1.28	gelada	m	no
Grappolo	3	2.38	gelada	f	no
Grappolo	1	0.88	gelada	f	no
Grappolo	2	3.76	gelada	f	no
Grappolo	1	4.37	gelada	f	no
Grappolo	3	3.4	gelada	f	no
Grappolo	3	2.75	gelada	f	no
Grappolo	3	3.76	gelada	f	no
Grappolo	3	3.25	gelada	f	no
Grappolo	3	7.07	gelada	f	no
Grappolo	1	1.69	gelada	f	no
Grappolo	3	3.65	gelada	f	no
Grappolo	3	1.77	gelada	f	no
Grappolo	3	1.32	gelada	f	no
Grappolo	3	2.08	gelada	f	no
Grappolo	3	3.33	gelada	f	no
Grappolo	1	1.92	gelada	f	no
Grappolo	3	3.86	gelada	f	no
Grappolo	1	1.14	gelada	f	no
Grappolo	3	2.39	gelada	f	no
Grappolo	3	1.34	gelada	f	no
Grappolo	1	1.38	gelada	f	no
Grappolo	3	2.04	gelada	f	no
Grappolo	3	3.3	gelada	f	no
Grappolo	1	2.48	gelada	f	no
Grappolo	3	2.68	gelada	f	no
Grappolo	3	2.71	gelada	f	no
Grappolo	3	1.85	gelada	f	no
Grappolo	3	3.19	gelada	f	no
Grappolo	3	1.89	gelada	f	no
Grappolo	1	2.7	gelada	f	no
H	3	3.25	hamadryas	f	no
H	2	1.06	hamadryas	f	no
H	3	5.25	hamadryas	f	no
H	3	2.77	hamadryas	f	no
H	3	4.5	hamadryas	f	no
H	2	1.34	hamadryas	f	no
Indiano	3	5.3	hamadryas	m	no
Indiano	1	2.5	hamadryas	m	no
Indiano	3	8.5	hamadryas	m	no
Indiano	3	2.5	hamadryas	m	no
Indiano	3	3.5	hamadryas	m	no
Indiano	3	7.29	hamadryas	m	no
Indiano	3	5.99	hamadryas	m	no
Indiano	3	9.53	hamadryas	m	no
Indiano	3	6.9	hamadryas	m	no
Indiano	3	3	hamadryas	m	no
Indiano	3	5.5	hamadryas	m	no
Indiano	3	6.79	hamadryas	m	no
Indiano	3	5.93	hamadryas	m	no
Indiano	3	6.78	hamadryas	m	no
Indiano	3	1	hamadryas	m	no
Indiano	3	6	hamadryas	m	no
Indiano	3	2.5	hamadryas	m	no
Indiano	3	3.75	hamadryas	m	no
Indiano	3	9.29	hamadryas	m	no
Indiano	3	5.53	hamadryas	m	no
Indiano	3	7.03	hamadryas	m	no
Indiano	3	3.53	hamadryas	m	no
Indiano	3	4.53	hamadryas	m	no
Indiano	3	4.04	hamadryas	m	no
Indiano	3	4.12	hamadryas	m	no
Indiano	3	9.5	hamadryas	m	no
Indiano	3	5.5	hamadryas	m	no
Indiano	3	3.5	hamadryas	m	no
Indiano	3	7.23	hamadryas	m	no
Indiano	3	6.86	hamadryas	m	no
Indiano	3	10.61	hamadryas	m	no
Indiano	3	1.75	hamadryas	m	no
Indiano	3	1.75	hamadryas	m	no
Indiano	3	6.05	hamadryas	m	no
Indiano	3	2.75	hamadryas	m	no
Indiano	3	3.93	hamadryas	m	no
Indiano	3	5.79	hamadryas	m	no
Indiano	3	4.76	hamadryas	m	no
Indiano	3	7.52	hamadryas	m	no
Indiano	3	18.25	hamadryas	m	no
Indiano	3	5.54	hamadryas	m	no
Indiano	1	3.25	hamadryas	m	no
Indiano	3	9.79	hamadryas	m	no
Indiano	1	5	hamadryas	m	no
Indiano	2	4.29	hamadryas	m	no
Indiano	3	6.25	hamadryas	m	no
Indiano	3	3.5	hamadryas	m	no
Indiano	3	12.76	hamadryas	m	no
Indiano	1	1.7	hamadryas	m	no
Indiano	3	11.75	hamadryas	m	no
Indiano	1	1.4	hamadryas	m	no
Indiano	3	5.5	hamadryas	m	no
Indiano	3	4.25	hamadryas	m	no
Indiano	3	5.25	hamadryas	m	no
Indiano	1	2.5	hamadryas	m	no
Indiano	3	4.51	hamadryas	m	no
Indiano	3	9.76	hamadryas	m	no
Naso	2	5	hamadryas	m	no
Naso	3	3.23	hamadryas	m	no
Naso	3	2.25	hamadryas	m	no
Msumo	3	4.02	gelada	f	no
Msumo	3	2.096	gelada	f	no
Naso	3	5.29	hamadryas	m	no
Naso	3	4.5	hamadryas	m	no
Naso	3	6.79	hamadryas	m	no
Naso	3	5	hamadryas	m	no
Naso	3	5.75	hamadryas	m	no
Naso	3	7.78	hamadryas	m	no
Naso	1	2.84	hamadryas	m	no
Naso	3	10.65	hamadryas	m	no
Naso	3	3.5	hamadryas	m	no
Naso	3	3.75	hamadryas	m	no
Naso	3	4.99	hamadryas	m	no
Naso	3	6.77	hamadryas	m	no
Naso	3	0.97	hamadryas	m	no
Naso	3	4.25	hamadryas	m	no
Naso	3	2.85	hamadryas	m	no
Naso	3	4	hamadryas	m	no
Naso	3	3	hamadryas	m	no
Naso	3	0.75	hamadryas	m	no
Naso	3	3.29	hamadryas	m	no
Naso	3	4.54	hamadryas	m	no
Naso	3	3	hamadryas	m	no
Naso	3	6.06	hamadryas	m	no
Naso	3	8.5	hamadryas	m	no
Naso	1	2.5	hamadryas	m	no
Naso	3	7.55	hamadryas	m	no
Naso	3	2.57	hamadryas	m	no
Naso	3	2.54	hamadryas	m	no
Naso	3	4.43	hamadryas	m	no
Naso	1	2.61	hamadryas	m	no
Naso	3	3.81	hamadryas	m	no
Naso	3	3.76	hamadryas	m	no
Naso	3	1.75	hamadryas	m	no
Naso	2	8.01	hamadryas	m	no
Naso	3	4.26	hamadryas	m	no
Naso	3	2.25	hamadryas	m	no
Naso	3	4.17	hamadryas	m	no
Naso	3	3.25	hamadryas	m	no
Naso	3	3.86	hamadryas	m	no
Naso	3	5.54	hamadryas	m	no
Naso	2	6.58	hamadryas	m	no
Naso	3	2.25	hamadryas	m	no
Naso	3	1.5	hamadryas	m	no
Naso	3	4.83	hamadryas	m	no
Naso	3	2.74	hamadryas	m	no
Naso	3	3.29	hamadryas	m	no
Naso	3	2.25	hamadryas	m	no
Naso	3	3.75	hamadryas	m	no
Naso	3	3.79	hamadryas	m	no
Naso	3	1.31	hamadryas	m	no
Naso	2	4.75	hamadryas	m	no
Naso	3	4.15	hamadryas	m	no
Naso	1	1.5	hamadryas	m	no
Naso	3	4.8	hamadryas	m	no
Naso	1	1.75	hamadryas	m	no
Naso	3	3.54	hamadryas	m	no
Naso	3	2.3	hamadryas	m	no
Naso	3	3.48	hamadryas	m	no
Naso	3	2.51	hamadryas	m	no
Naso	3	5	hamadryas	m	no
Naso	3	4.5	hamadryas	m	no
Naso	3	2.5	hamadryas	m	no
Naso	1	2.75	hamadryas	m	no
Naso	1	3.41	hamadryas	m	no
Naso	3	3.83	hamadryas	m	no
Naso	3	9.72	hamadryas	m	no
Naso	1	2.27	hamadryas	m	no
Naso	3	3.76	hamadryas	m	no
Naso	3	3	hamadryas	m	no
Naso	3	9.25	hamadryas	m	no
Naso	3	3.25	hamadryas	m	no
Naso	3	9.51	hamadryas	m	no
Naso	1	1.76	hamadryas	m	no
Naso	3	6.36	hamadryas	m	no
Naso	3	4.51	hamadryas	m	no
Naso	1	2.24	hamadryas	m	no
Naso	2	3.5	hamadryas	m	no
Orango	1	2.75	hamadryas	m	no
Orango	1	4.78	hamadryas	m	no
Orango	2	7.26	hamadryas	m	no
neomamma	1	1.775	gelada	f	no
Orango	3	3.38	hamadryas	m	no
Orango	3	14	hamadryas	m	no
Orango	1	7.07	hamadryas	m	no
Orango	1	4.27	hamadryas	m	no
Orango	3	4.4	hamadryas	m	no
Orango	3	3.5	hamadryas	m	no
Orango	3	5	hamadryas	m	no
Orango	3	5.82	hamadryas	m	no
Orango	3	5	hamadryas	m	no
Orango	3	5.25	hamadryas	m	no
Orango	3	9.22	hamadryas	m	no
Orango	3	3.25	hamadryas	m	no
Orango	3	10.01	hamadryas	m	no
Orango	1	2.45	hamadryas	m	no
Orango	3	6.75	hamadryas	m	no
Orango	1	4.29	hamadryas	m	no
Orango	1	5.8	hamadryas	m	no
Orango	1	4.87	hamadryas	m	no
orecchio tagliato	3	5.34	hamadryas	f	no
orecchio tagliato	3	3.51	hamadryas	f	no
orecchio tagliato	3	2.32	hamadryas	f	no
orecchio tagliato	3	5.25	hamadryas	f	no
orecchio tagliato	1	3.29	hamadryas	f	no
orecchio tagliato	3	5	hamadryas	f	no
orecchio tagliato	3	3.52	hamadryas	f	no
orecchio tagliato	1	4.25	hamadryas	f	no
orecchio tagliato	1	1.45	hamadryas	f	no
Ovale	1	0.98	hamadryas	f	no
Ovale	1	2.5	hamadryas	f	no
Ovale	3	3	hamadryas	f	no
Osso	3	1.662	gelada	f	no
Osso	3	2.906	gelada	f	no
Osso	3	1.625	gelada	f	no
Palpebra	3	6.75	hamadryas	f	no
Palpebra	3	3.5	hamadryas	f	no
Palpebra	1	2	hamadryas	f	no
Palpebra	3	4.25	hamadryas	f	no
Pandorina	3	5.75	hamadryas	f	no
Pandorina	3	2.25	hamadryas	f	no
Patacorta	1	0.83	hamadryas	f	no
Patacorta	2	1.38	hamadryas	f	no
Patacorta	2	2.16	hamadryas	f	no
Patacorta	1	1.47	hamadryas	f	no
Patacorta	3	4.25	hamadryas	f	no
Patacorta	3	7.77	hamadryas	f	no
Patacorta	3	9.03	hamadryas	f	no
Patacorta	3	2.25	hamadryas	f	no
Patacorta	3	3.44	hamadryas	f	no
Patacorta	2	5.56	hamadryas	f	no
Perfettina	3	6.25	hamadryas	f	no
Perfettina	3	3.5	hamadryas	f	no
Perfettina	3	6.5	hamadryas	f	no
Perfettina	3	4.25	hamadryas	f	no
Perfettina	3	3.75	hamadryas	f	no
Perfettina	3	3.25	hamadryas	f	no
Perfetto	3	4.53	hamadryas	m	no
Perfetto	3	2.63	hamadryas	m	no
Perfetto	1	2.68	hamadryas	m	no
Perfetto	3	11	hamadryas	m	no
Perfetto	3	6.75	hamadryas	m	no
Perfetto	3	3.52	hamadryas	m	no
Perfetto	3	1.25	hamadryas	m	no
Perfetto	3	1.79	hamadryas	m	no
Perfetto	1	3.75	hamadryas	m	no
Perfetto	3	4.98	hamadryas	m	no
Perfetto	3	4.77	hamadryas	m	no
Perfetto	3	3.5	hamadryas	m	no
Perfetto	3	3.62	hamadryas	m	no
Perfetto	3	4	hamadryas	m	no
Perfetto	3	4.78	hamadryas	m	no
Perfetto	3	4.25	hamadryas	m	no
Perfetto	1	1	hamadryas	m	no
Perfetto	3	3.52	hamadryas	m	no
Perfetto	3	4.5	hamadryas	m	no
Perfetto	1	3.5	hamadryas	m	no
Perfetto	1	1.75	hamadryas	m	no
Perfetto	3	2.5	hamadryas	m	no
Perfetto	3	6	hamadryas	m	no
Perfetto	2	2.25	hamadryas	m	no
Perpendicolare	3	3.89	hamadryas	m	no
Perpendicolare	3	3.78	hamadryas	m	no
Perpendicolare	1	2.5	hamadryas	m	no
Perpendicolare	1	2.5	hamadryas	m	no
Perpendicolare	2	1.4	hamadryas	m	no
Perpendicolare	3	4.66	hamadryas	m	no
Perpendicolare	1	2.76	hamadryas	m	no
Perpendicolare	1	3.75	hamadryas	m	no
Perpendicolare	1	4	hamadryas	m	no
Perpendicolare	3	5.24	hamadryas	m	no
Perpendicolare	1	4.03	hamadryas	m	no
Perpendicolare	1	3	hamadryas	m	no
Perpendicolare	3	1.66	hamadryas	m	no
Perpendicolare	1	3.68	hamadryas	m	no
Perpendicolare	3	5.25	hamadryas	m	no
Perpendicolare	3	11.79	hamadryas	m	no
Perpendicolare	3	3.16	hamadryas	m	no
Perpendicolare	1	3.49	hamadryas	m	no
Perpendicolare	3	7.68	hamadryas	m	no
Perpendicolare	3	5.75	hamadryas	m	no
Pisellina	1	1	hamadryas	f	no
Pisellina	1	3	hamadryas	f	no
Pisellina	3	1.75	hamadryas	f	no
Pisellina	1	1.75	hamadryas	f	no
Polso	1	1.25	hamadryas	m	no
Polso	1	1.75	hamadryas	m	no
Polso	1	1	hamadryas	m	no
Polso	2	2.44	hamadryas	m	no
Polso	1	2.08	hamadryas	m	no
Polso	3	4.75	hamadryas	m	no
Polso	2	1.87	hamadryas	m	no
Polso	2	0.75	hamadryas	m	no
Polso	3	4.5	hamadryas	m	no
Polso	3	6.63	hamadryas	m	no
Polso	3	3.15	hamadryas	m	no
Polso	1	1.75	hamadryas	m	no
Polso	1	2.24	hamadryas	m	no
Polso	3	1.75	hamadryas	m	no
Polso	3	2.75	hamadryas	m	no
Polso	1	4	hamadryas	m	no
Polso	1	2.5	hamadryas	m	no
Polso	3	6	hamadryas	m	no
Polso	2	0.6	hamadryas	m	no
Polso	3	4.51	hamadryas	m	no
Polso	3	4.5	hamadryas	m	no
Polso	3	4.08	hamadryas	m	no
Polso	3	2	hamadryas	m	no
Polso	3	7	hamadryas	m	no
Polso	3	5.51	hamadryas	m	no
Polso	3	4.76	hamadryas	m	no
Polso	3	3.51	hamadryas	m	no
Polso	3	3	hamadryas	m	no
Polso	2	4	hamadryas	m	no
Polso	3	3.75	hamadryas	m	no
Polso	2	3.4	hamadryas	m	no
Polso	1	1.09	hamadryas	m	no
Polso	3	6.02	hamadryas	m	no
Polso	3	2.25	hamadryas	m	no
Polso	2	3	hamadryas	m	no
Polso	2	3.5	hamadryas	m	no
Polso	1	2.31	hamadryas	m	no
Polso	1	2.25	hamadryas	m	no
Polso	1	2.05	hamadryas	m	no
Polso	1	2	hamadryas	m	no
Polso	3	4.46	hamadryas	m	no
Polso	3	2.85	hamadryas	m	no
Polso	3	4.55	hamadryas	m	no
Polso	3	6.55	hamadryas	m	no
Polso	3	5.06	hamadryas	m	no
Polso	2	4.29	hamadryas	m	no
Polso	3	4.05	hamadryas	m	no
Polso	1	1.26	hamadryas	m	no
Polso	3	5.99	hamadryas	m	no
Polso	1	1.19	hamadryas	m	no
Puntino	3	5.25	hamadryas	m	no
Puntino	1	2.75	hamadryas	m	no
Puntino	3	4.28	hamadryas	m	no
Puntino	1	2.25	hamadryas	m	no
Puntino	3	5.03	hamadryas	m	no
Puntino	2	2	hamadryas	m	no
Puntino	3	7.04	hamadryas	m	no
Puntino	3	11	hamadryas	m	no
Puntino	2	6.25	hamadryas	m	no
Puntino	3	4.83	hamadryas	m	no
Puntino	3	4.75	hamadryas	m	no
Puntino	3	3	hamadryas	m	no
Puntino	3	2.75	hamadryas	m	no
Puntino	2	7.05	hamadryas	m	no
Puntino	3	4.56	hamadryas	m	no
Puntino	3	3.5	hamadryas	m	no
Puntino	2	3	hamadryas	m	no
Puntino	3	5.46	hamadryas	m	no
Puntino	3	3.75	hamadryas	m	no
Puntino	3	6.76	hamadryas	m	no
Puntino	3	4.03	hamadryas	m	no
Puntino	2	7.21	hamadryas	m	no
Puntino	2	6.99	hamadryas	m	no
Puntino	3	2.25	hamadryas	m	no
Puntino	3	11	hamadryas	m	no
Puntino	3	7.55	hamadryas	m	no
Puntino	3	11.45	hamadryas	m	no
Puntino	3	10.79	hamadryas	m	no
Puntino	3	13	hamadryas	m	no
Puntino	3	8	hamadryas	m	no
Puntino	2	5.78	hamadryas	m	no
Puntino	2	7.6	hamadryas	m	no
Puntino	1	3	hamadryas	m	no
Puntino	3	4.75	hamadryas	m	no
Puntino	3	2	hamadryas	m	no
Puntino	3	6.03	hamadryas	m	no
Puntino	1	5	hamadryas	m	no
Puntino	3	1.25	hamadryas	m	no
Puntino	3	10.79	hamadryas	m	no
Puntino	1	1.69	hamadryas	m	no
Puntino	2	6.5	hamadryas	m	no
Puntino	3	2.5	hamadryas	m	no
Puntino	3	1.28	hamadryas	m	no
Puntino	3	6.5	hamadryas	m	no
Rossonero	1	5.37	hamadryas	m	no
Rossonero	3	4.54	hamadryas	m	no
Rossonero	2	3.54	hamadryas	m	no
Rocco	3	1.851	gelada	m	no
Rocco	3	2.452	gelada	m	no
Rocco	3	2.211	gelada	m	no
Rocco	3	2.163	gelada	m	no
Rocco	3	2.245	gelada	m	no
Rocco	3	4.354	gelada	m	no
Rocco	3	2.795	gelada	m	no
Rocco	3	2.657	gelada	m	no
Rocco	3	1.95	gelada	m	no
Rocco	1	1.86	gelada	m	no
Rocco	3	5.49	gelada	m	no
Rocco	3	2.372	gelada	m	no
Rocco	3	2.154	gelada	m	no
Rocco	1	1.415	gelada	m	no
Rocco	1	1.598	gelada	m	no
Rocco	3	1.759	gelada	m	no
Rocco	3	2.037	gelada	m	no
Rocco	3	0.99	gelada	m	no
Rocco	1	1.486	gelada	m	no
Rocco	3	2.257	gelada	m	no
Rocco	3	1.5	gelada	m	no
Rocco	3	4.393	gelada	m	no
Rocco	3	1.91	gelada	m	no
Rocco	3	3.488	gelada	m	no
Rocco	3	2.504	gelada	m	no
Rocco	3	2.78	gelada	m	no
Rocco	1	0.833	gelada	m	no
Rocco	3	2.435	gelada	m	no
Rocco	1	1.009	gelada	m	no
Rocco	1	1.509	gelada	m	no
Rocco	1	1.564	gelada	m	no
Rocco	2	1.526	gelada	m	no
Rocco	1	1.63	gelada	m	no
Rocco	1	2.192	gelada	m	no
Rocco	3	5.002	gelada	m	no
Rocco	3	1.311	gelada	m	no
Rocco	1	2.332	gelada	m	no
Rocco	3	2.098	gelada	m	no
Rocco	1	1.245	gelada	m	no
Rocco	1	1.729	gelada	m	no
Rocco	3	1.817	gelada	m	no
Rocco	3	3.758	gelada	m	no
Rocco	3	1.925	gelada	m	no
Rocco	3	1.823	gelada	m	no
Rocco	3	2.194	gelada	m	no
Rocco	3	1.805	gelada	m	no
Rocco	2	1.742	gelada	m	no
Rocco	2	1.66	gelada	m	no
Rocco	3	1.233	gelada	m	no
Rocco	1	1.723	gelada	m	no
Roll	1	1.314	gelada	f	no
Roll	1	1.017	gelada	f	no
Roll	1	1.727	gelada	f	no
Rossonero	3	8.28	hamadryas	m	no
Rossonero	3	3.65	hamadryas	m	no
Rossonero	3	8.53	hamadryas	m	no
Rossonero	3	2.75	hamadryas	m	no
Rossonero	3	3.05	hamadryas	m	no
Rossonero	2	1.75	hamadryas	m	no
Rossonero	3	8.66	hamadryas	m	no
Rossonero	2	9.53	hamadryas	m	no
Rossonero	1	6.77	hamadryas	m	no
Rossonero	3	15.25	hamadryas	m	no
Rossonero	3	1.5	hamadryas	m	no
Rossonero	3	6.25	hamadryas	m	no
Rossonero	2	3.57	hamadryas	m	no
Rossonero	3	4.25	hamadryas	m	no
Rossonero	3	7.25	hamadryas	m	no
Rossonero	3	3.34	hamadryas	m	no
Rossonero	3	4.56	hamadryas	m	no
Rossonero	2	2	hamadryas	m	no
Rossonero	3	21.2	hamadryas	m	no
Rossonero	2	0.99	hamadryas	m	no
Rossonero	1	2.5	hamadryas	m	no
Sfregiato	3	7.29	hamadryas	m	no
Sfregiato	1	0.75	hamadryas	m	no
Sfregiato	1	2.25	hamadryas	m	no
Ruga	1	1.151	gelada	f	no
Ruga	3	3.996	gelada	f	no
Ruga	1	1.252	gelada	f	no
Sally	1	2.013	gelada	f	no
Sally	1	1.871	gelada	f	no
Sandro	3	1.597	gelada	m	no
Sandro	3	2.33	gelada	m	no
Sandro	3	3.362	gelada	m	no
Sandro	3	2.984	gelada	m	no
Sandro	3	2.437	gelada	m	no
Sandro	3	4.98	gelada	m	no
Sandro	1	1.565	gelada	m	no
Sandro	3	2.298	gelada	m	no
Sandro	1	2.112	gelada	m	no
Sandro	3	1.947	gelada	m	no
Sandro	1	1.768	gelada	m	no
Sandro	3	5.523	gelada	m	no
Sandro	2	3.132	gelada	m	no
Sandro	3	1.809	gelada	m	no
Sandro	1	1.561	gelada	m	no
Sandro	3	1.625	gelada	m	no
Sandro	1	2.65	gelada	m	no
Schiarita	1	1.305	gelada	f	no
Schiarita	3	1.292	gelada	f	no
Sciura	1	1.925	gelada	f	no
Sciura	1	1.078	gelada	f	no
sciura	1	1.926	gelada	f	no
Sfregiato	3	2.78	hamadryas	m	no
Sfregiato	3	8.74	hamadryas	m	no
Sfregiato	3	8.54	hamadryas	m	no
Sfregiato	1	7.85	hamadryas	m	no
Sfregiato	3	9	hamadryas	m	no
Sfregiato	3	2.63	hamadryas	m	no
Sfregiato	3	2.73	hamadryas	m	no
Sfregiato	3	4.5	hamadryas	m	no
Sfregiato	3	2.8	hamadryas	m	no
Sfregiato	2	3.5	hamadryas	m	no
Sfregiato	3	5	hamadryas	m	no
Sfregiato	3	2	hamadryas	m	no
Sfregiato	3	4.55	hamadryas	m	no
Sfregiato	3	4.1	hamadryas	m	no
Sfregiato	2	3.8	hamadryas	m	no
Spallasfatta	3	5.27	hamadryas	f	no
Spallasfatta	3	5.5	hamadryas	f	no
Spallasfatta	1	2.75	hamadryas	f	no
Sine	1	1.715	gelada	f	no
Sine	3	1.928	gelada	f	no
Sine	3	2.235	gelada	f	no
Sine	1	2.099	gelada	f	no
Sine	1	1.787	gelada	f	no
Sine	1	1.184	gelada	f	no
Sine	3	1.509	gelada	f	no
Sine	1	2.034	gelada	f	no
Sine	1	1.266	gelada	f	no
Small	1	1.997	gelada	f	no
Sonia	1	2.112	gelada	f	no
Sorcia	1	2.102	gelada	f	no
Sorcia	1	2.128	gelada	f	no
sorcia	1	1.193	gelada	f	no
sorcia	1	1.712	gelada	f	no
sorcia	1	1.191	gelada	f	no
Spallasfatta	1	3.25	hamadryas	f	no
Spallasfatta	2	3.5	hamadryas	f	no
Spallasfatta	1	3.25	hamadryas	f	no
spallasfatta	3	4.25	hamadryas	f	no
spallasfatta	3	5.24	hamadryas	f	no
Sterna	2	3	hamadryas	f	no
Sterna	3	4	hamadryas	f	no
Sterna	3	4.01	hamadryas	f	no
Spilla	1	3.728	gelada	f	no
Spot	1	1.418	gelada	f	no
spot	1	1.135	gelada	f	no
Stacy	1	3.09	gelada	f	no
Stacy	1	2.365	gelada	f	no
Stacy	3	1.93	gelada	f	no
Stacy	1	2.465	gelada	f	no
Stacy	1	1.929	gelada	f	no
Sterna	3	3	hamadryas	f	no
Sterna	2	3.25	hamadryas	f	no
Sterna	3	5.01	hamadryas	f	no
Sterna	3	2.25	hamadryas	f	no
Sterna	3	5.53	hamadryas	f	no
Sterna	2	4.71	hamadryas	f	no
Tre	1	2	hamadryas	f	no
Tre	1	5.79	hamadryas	f	no
Tre	1	3.37	hamadryas	f	no
Strip	1	2.824	gelada	f	no
Strip	1	1.696	gelada	f	no
Strip	3	5.767	gelada	f	no
Strip	3	4.288	gelada	f	no
Strip	3	2.708	gelada	f	no
Strip	1	1.167	gelada	f	no
Strip	1	1.353	gelada	f	no
Strip	1	1.366	gelada	f	no
Striscia	3	1.922	gelada	f	no
Striscia	1	1.839	gelada	f	no
Striscia	1	1.463	gelada	f	no
Striscia	1	1.889	gelada	f	no
Striscia	1	2.378	gelada	f	no
Sumo	3	1.669	gelada	m	no
Sumo	2	1.344	gelada	m	no
Sumo	2	1.396	gelada	m	no
Sumo	3	1.897	gelada	m	no
Sumo	3	1.073	gelada	m	no
Sumo	3	1.733	gelada	m	no
Sumo	3	1.759	gelada	m	no
Sumo	3	1.487	gelada	m	no
Sumo	3	1.243	gelada	m	no
Sumo	3	1.006	gelada	m	no
Sumo	1	1.185	gelada	m	no
Sumo	2	1.527	gelada	m	no
Sumo	1	1.57	gelada	m	no
Sumo	3	1.789	gelada	m	no
Sumo	3	2.461	gelada	m	no
Sumo	3	1.302	gelada	m	no
Sumo	3	1.449	gelada	m	no
Sumo	3	1.598	gelada	m	no
Sumo	3	1.737	gelada	m	no
Sumo	3	1.503	gelada	m	no
Sumo	3	1.511	gelada	m	no
Sumo	2	1.429	gelada	m	no
Sumo	1	1.143	gelada	m	no
Sumo	1	1.171	gelada	m	no
Sumo	3	1.97	gelada	m	no
Sumo	3	1.261	gelada	m	no
Sumo	3	1.142	gelada	m	no
Sumo	3	1.155	gelada	m	no
Sumo	3	1.779	gelada	m	no
Sumo	3	1.572	gelada	m	no
Sumo	1	2.508	gelada	m	no
Sumo	3	1.56	gelada	m	no
Sumo	3	1.87	gelada	m	no
Sumo	3	1.185	gelada	m	no
sumo	3	1.867	gelada	m	no
sumo	1	1.999	gelada	m	no
sumo	3	2.486	gelada	m	no
Susy	1	1.154	gelada	f	no
Susy	1	1.538	gelada	f	no
Susy	1	1.429	gelada	f	no
Tinino1	1	2.066	gelada	m	no
Tinino1	1	1.382	gelada	m	no
Tinino1	1	3.729	gelada	m	no
Tinino1	1	1.691	gelada	m	no
Tinino2	1	2.195	gelada	m	no
Tinino2	1	1.959	gelada	m	no
Tinino2	1	1.227	gelada	m	no
Tinino2	1	1.538	gelada	m	no
Tino	3	1.395	gelada	m	no
Tino	3	2.098	gelada	m	no
Tino	1	2.003	gelada	m	no
Tino	2	1.795	gelada	m	no
Tino	1	1.01	gelada	m	no
Tino	1	1.524	gelada	m	no
Tino	3	1.562	gelada	m	no
Tino	3	4.031	gelada	m	no
Tino	1	1.034	gelada	m	no
Tino	3	1.605	gelada	m	no
Tino	1	1.084	gelada	m	no
Tino	3	1.766	gelada	m	no
Tino	3	1.68	gelada	m	no
Tino	3	1.45	gelada	m	no
Tino	3	1.619	gelada	m	no
tino	3	2.779	gelada	m	no
Tre	3	5	hamadryas	f	no
Tre	3	3.25	hamadryas	f	no
V	3	5.75	hamadryas	f	no
V	3	2.75	hamadryas	f	no
V	3	6	hamadryas	f	no
Tris	1	2.556	gelada	f	no
Tris	1	1.394	gelada	f	no
Tris	1	1.801	gelada	f	no
V	3	6.5	hamadryas	f	no
V	3	4.85	hamadryas	f	no
Vecchia	3	13.6	hamadryas	f	no
Vecchia	2	5.5	hamadryas	f	no
Vecchia	3	4.25	hamadryas	f	no
verruca	3	2.26	hamadryas	m	no
verruca	3	4.19	hamadryas	m	no
verruca	3	4	hamadryas	m	no
verruca	2	2	hamadryas	m	no
verruca	1	1.52	hamadryas	m	no
verruca	3	5	hamadryas	m	no
verruca	2	4	hamadryas	m	no
verruca	3	2	hamadryas	m	no
verruca	3	1.25	hamadryas	m	no
verruca	3	3.25	hamadryas	m	no
verruca	3	4	hamadryas	m	no
verruca	3	2.29	hamadryas	m	no
verruca	3	2.25	hamadryas	m	no
verruca	3	2.75	hamadryas	m	no
verruca	3	3.49	hamadryas	m	no
verruca	3	4	hamadryas	m	no
verruca	3	7.76	hamadryas	m	no
verruca	3	3.25	hamadryas	m	no
verruca	1	5.53	hamadryas	m	no
verruca	3	4	hamadryas	m	no
verruca	3	2	hamadryas	m	no
verruca	3	1.5	hamadryas	m	no
verruca	2	3.5	hamadryas	m	no
verruca	3	6.28	hamadryas	m	no
verruca	2	2.48	hamadryas	m	no
verruca	3	2.75	hamadryas	m	no
verruca	3	4	hamadryas	m	no
verruca	2	4.9	hamadryas	m	no
verruca	1	1.75	hamadryas	m	no
verruca	3	3	hamadryas	m	no
verruca	3	3.25	hamadryas	m	no
verruca	3	6.79	hamadryas	m	no
verruca	3	2.25	hamadryas	m	no
verruca	3	2.5	hamadryas	m	no
verruca	3	4.99	hamadryas	m	no
verruca	3	2.5	hamadryas	m	no
verruca	3	3.42	hamadryas	m	no
verruca	2	3	hamadryas	m	no
verruca	1	2.25	hamadryas	m	no
verruca	3	4.5	hamadryas	m	no
verruca	2	4.75	hamadryas	m	no
verruca	3	2.54	hamadryas	m	no
verruca	3	2.5	hamadryas	m	no
verruca	3	0.75	hamadryas	m	no
verruca	2	1.74	hamadryas	m	no
verruca	3	1.65	hamadryas	m	no
verruca	3	4.53	hamadryas	m	no
verruca	3	1.75	hamadryas	m	no
verruca	3	4	hamadryas	m	no
verruca	3	2.75	hamadryas	m	no
verruca	3	1.5	hamadryas	m	no
verruca	2	3	hamadryas	m	no
verruca	2	3	hamadryas	m	no
verruca	3	1.25	hamadryas	m	no
verruca	3	5	hamadryas	m	no
verruca	3	5.5	hamadryas	m	no
Verruca Bianca	2	5	hamadryas	f	no
Verruca Bianca	3	7.04	hamadryas	f	no
Verruca Bianca	3	3.78	hamadryas	f	no
Verruca Bianca	2	6.29	hamadryas	f	no
Verruca Bianca	3	7.27	hamadryas	f	no
Verruca Bianca	3	5.5	hamadryas	f	no
Verruca Bianca	3	7.53	hamadryas	f	no
Verruca bianca	3	4.25	hamadryas	f	no
Verruca Bianca	3	3.5	hamadryas	f	no
Verruca Bianca	3	6.5	hamadryas	f	no
Verruca Bianca	3	5.02	hamadryas	f	no
Verruca Bianca	2	5.75	hamadryas	f	no
Verruca Bianca	3	5	hamadryas	f	no
Verruca Bianca	1	4.05	hamadryas	f	no
Verruca Bianca	3	3.28	hamadryas	f	no
Verruca Bianca	3	2	hamadryas	f	no
Verruca Bianca	1	2.54	hamadryas	f	no
Verruca Bianca	2	3.5	hamadryas	f	no
Giangi	1	2.196	gelada	m	yes
Gessica	1	3.163	gelada	f	yes
Biondo	3	1.62	gelada	m	yes
Roll	1	1.267	gelada	f	yes
Biondo	3	1.984	gelada	m	yes
Biondo	3	1.87	gelada	m	yes
Giangi	3	1.436	gelada	m	yes
Severa	1	2.306	gelada	f	yes
Biondo	2	1.04	gelada	m	yes
Biondo	2	1.051	gelada	m	yes
Sciura	2	1.509	gelada	f	yes
Spot	1	1.894	gelada	f	yes
Bifida	3	1.67	gelada	f	yes
Roll	3	6.338	gelada	f	yes
Gigetto	1	1.4	gelada	m	yes
Sciura	1	1.818	gelada	f	yes
Sciura	3	1.414	gelada	f	yes
Bisnonna	1	1.769	gelada	f	yes
Giangi	1	1.366	gelada	m	yes
Biondo	1	0.91	gelada	m	yes
Biondo	2	1.978	gelada	m	yes
Biondo	2	1.567	gelada	m	yes
Gatta	3	2.832	gelada	f	yes
Sorcia	1	1.423	gelada	f	yes
Spilla	1	1.705	gelada	f	yes
Spilla	1	1.641	gelada	f	yes
Giangi	2	3.611	gelada	m	yes
Roll	1	1.379	gelada	f	yes
Roll	1	1.956	gelada	f	yes
Tris	1	1.35	gelada	f	yes
Sonia	1	1.938	gelada	f	yes
Giangi	1	1.581	gelada	m	yes
Giangi	2	1.09	gelada	m	yes
Giangi	2	1.959	gelada	m	yes
Biondo	1	0.941	gelada	m	yes
Sciura	3	1.443	gelada	f	yes
Sonia	1	2.132	gelada	f	yes
Roll	1	1.83	gelada	f	yes
Bigne	1	1.089	gelada	f	yes
Bisnonna	3	2.36	gelada	f	yes
Sciura	3	2.175	gelada	f	yes
Grappolo	1	4.369	gelada	f	yes
Giangi	3	1.666	gelada	m	yes
Biondo	1	1.108	gelada	m	yes
Biondo	3	2.19	gelada	m	yes
Bisnonna	3	2.518	gelada	f	yes
Biondo	3	1.234	gelada	m	yes
Giangi	3	1.004	gelada	m	yes
Stacy	1	1.929	gelada	f	yes
Biondo	1	2.038	gelada	m	yes
Blanca	3	1.692	gelada	f	yes
Biondo	1	1.658	gelada	m	yes
Sine	1	0.657	gelada	f	yes
Giangi	3	1.597	gelada	m	yes
Grappolo	1	1.925	gelada	f	yes
Giangi	3	1.944	gelada	m	yes
Giangi	2	1.652	gelada	m	yes
Giangi	3	3.203	gelada	m	yes
Giangi	3	1.604	gelada	m	yes
Osso	1	1.189	gelada	f	yes
Severa	1	1.235	gelada	f	yes
Stella	1	1.524	gelada	f	yes
Sonia	1	1.965	gelada	f	yes
Sonia	1	1.991	gelada	f	yes
Bratz	1	2.931	gelada	f	yes
Giangi	2	2.199	gelada	m	yes
Giangi	3	2.671	gelada	m	yes
Giangi	3	3.269	gelada	m	yes
Giangi	2	1.629	gelada	m	yes
Stacy	1	1.826	gelada	f	yes
Bisnonna	1	2.413	gelada	f	yes
Bifida	1	1.281	gelada	f	yes
Bifida	1	1.015	gelada	f	yes
Stacy	1	1.837	gelada	f	yes
Severa	1	1.441	gelada	f	yes
Giangi	3	1.445	gelada	m	yes
Bisnonna	1	3.057	gelada	f	yes
Giangi	1	1.966	gelada	m	yes
Ghirlanda	1	2.716	gelada	f	yes
Gatta	1	1.974	gelada	f	yes
Bratz	3	3.343	gelada	f	yes
Sfasciato	3	2.467	gelada	m	yes
Sine	1	1.672	gelada	f	yes
Secco	3	2.188	gelada	f	yes
Spilla	1	2.52	gelada	f	yes
Blanca	1	2.447	gelada	f	yes
Blanca	1	2.066	gelada	f	yes
Blind	3	1.568	gelada	f	yes
Barbie	3	2.302	gelada	f	yes
Blind	1	1.384	gelada	f	yes
Biondo	1	1.888	gelada	m	yes
Biondo	1	2.132	gelada	m	yes
Severa	1	4.246	gelada	f	yes
Biondo	3	1.281	gelada	m	yes
Sciura	1	2.752	gelada	f	yes
Giangi	2	2.703	gelada	m	yes
Giangi	2	2.297	gelada	m	yes
Gigetto	3	1.758	gelada	m	yes
Biondo	2	1.853	gelada	m	yes
Basic	1	5.042	gelada	f	yes
Basic	1	2.146	gelada	f	yes
Basic	3	4.41	gelada	f	yes
Bratz	3	2.025	gelada	f	yes
Biondo	1	1.279	gelada	m	yes
Osso	2	1.49	gelada	f	yes
Sciura	1	2.675	gelada	f	yes
Sciura	1	1.311	gelada	f	yes
Roll	1	1.747	gelada	f	yes
Giangi	3	3.415	gelada	m	yes
Giangi	3	1.816	gelada	m	yes
Giangi	1	1.616	gelada	m	yes
Giangi	3	1.676	gelada	m	yes
Giangi	1	0.972	gelada	m	yes
Giangi	3	1.678	gelada	m	yes
Giangi	2	1.284	gelada	m	yes
Giangi	1	1.709	gelada	m	yes
Giangi	1	3.058	gelada	m	yes
Sciura	1	1.463	gelada	f	yes
Roll	1	2.018	gelada	f	yes
Roll	1	1.528	gelada	f	yes
Sciura	1	2.491	gelada	f	yes
Sciura	1	2.48	gelada	f	yes
Neomamma	1	2.487	gelada	f	yes
Stella	1	1.323	gelada	f	yes
Spilla	3	2.819	gelada	f	yes
Stacy	1	2.296	gelada	f	yes
Sorcia	1	1.97	gelada	f	yes
Spilla	1	1.175	gelada	f	yes
Stacy	1	1.547	gelada	f	yes
Sorcia	1	1.658	gelada	f	yes
Sonia	1	3.225	gelada	f	yes
Sonia	3	5.386	gelada	f	yes
Sonia	1	1.849	gelada	f	yes
Giangi	1	1.829	gelada	m	yes
Giangi	2	1.11	gelada	m	yes
Giangi	2	4.461	gelada	m	yes
Giangi	2	1.324	gelada	m	yes
Giangi	3	1.809	gelada	m	yes
Giangi	3	1.281	gelada	m	yes
Biondo	2	1.477	gelada	m	yes
Giangi	3	1.739	gelada	m	yes
Gianna	1	4.074	gelada	f	yes
Giangi	3	2.525	gelada	m	yes
Gatta	3	3.885	gelada	f	yes
Biondo	2	1.451	gelada	m	yes
Biondo	3	1.728	gelada	m	yes
Biondo	1	1.546	gelada	m	yes
Braccio	1	1.424	gelada	f	yes
Biondo	3	1.94	gelada	m	yes
Biondo	3	1.133	gelada	m	yes
Sciura	1	1.925	gelada	f	yes
Giangi	2	1.47	gelada	m	yes
Giangi	2	1.583	gelada	m	yes
Biondo	3	1.829	gelada	m	yes
Biondo	3	1.995	gelada	m	yes
Biondo	3	1.559	gelada	m	yes
Biondo	3	1.718	gelada	m	yes
Biondo	3	2.241	gelada	m	yes
Giangi	2	1.308	gelada	m	yes
Giangi	3	1.204	gelada	m	yes
Stacy	1	3.09	gelada	f	yes
Biondo	3	1.898	gelada	m	yes
Giangi	2	1.613	gelada	m	yes
Giangi	2	2.064	gelada	m	yes
Giangi	2	1.226	gelada	m	yes
Biondo	2	1.447	gelada	m	yes
Biondo	2	1.651	gelada	m	yes
Biondo	3	1.606	gelada	m	yes
Biondo	2	1.259	gelada	m	yes
Biondo	3	1.552	gelada	m	yes
Giangi	1	1.989	gelada	m	yes
Giangi	3	4.474	gelada	m	yes
Biondo	3	1.664	gelada	m	yes
Biondo	3	1.767	gelada	m	yes
Biondo	3	1.794	gelada	m	yes
Biondo	3	2.932	gelada	m	yes
Biondo	3	1.629	gelada	m	yes
Biondo	3	1.513	gelada	m	yes
Biondo	2	1.546	gelada	m	yes
Giangi	3	4.219	gelada	m	yes
Biondo	3	1.541	gelada	m	yes
Biondo	3	1.579	gelada	m	yes
Belly	1	1.684	gelada	f	yes
Biondo	1	1.095	gelada	m	yes
Biondo	2	2.278	gelada	m	yes
Bijoux	1	2.507	gelada	f	yes
Rocco	1	1.86	gelada	m	yes
Biondo	1	1.26	gelada	m	yes
Rocco	3	5.49	gelada	m	yes
Rocco	3	2.372	gelada	m	yes
Giangi	3	3.651	gelada	m	yes
Gigetto	1	3.143	gelada	m	yes
Giangi	3	1.561	gelada	m	yes
Rocco	3	1.851	gelada	m	yes
Rocco	3	2.452	gelada	m	yes
Rocco	3	2.211	gelada	m	yes
Rocco	3	2.163	gelada	m	yes
Rocco	3	4.354	gelada	m	yes
Rocco	3	1.95	gelada	m	yes
Enzo	3	2.296	gelada	m	yes
Enzo	3	1.898	gelada	m	yes
Sumo	2	1.344	gelada	m	yes
Sumo	2	1.396	gelada	m	yes
Sumo	3	1.897	gelada	m	yes
Sumo	3	1.073	gelada	m	yes
Sumo	3	1.759	gelada	m	yes
Enzo	3	2.327	gelada	m	yes
Sumo	3	1.487	gelada	m	yes
Rocco	1	1.415	gelada	m	yes
Rocco	1	1.598	gelada	m	yes
Tris	1	2.556	gelada	f	yes
Sandro	3	2.984	gelada	m	yes
Sandro	3	4.98	gelada	m	yes
Enzo	2	1.509	gelada	m	yes
Biondo	3	1.59	gelada	m	yes
Biondo	2	2.853	gelada	m	yes
Giangi	3	1.455	gelada	m	yes
Giangi	3	1.29	gelada	m	yes
Giangi	3	2.167	gelada	m	yes
Giangi	3	1.671	gelada	m	yes
Giangi	3	3.196	gelada	m	yes
Giangi	3	1.89	gelada	m	yes
Giangi	3	3.324	gelada	m	yes
Giangi	3	1.722	gelada	m	yes
Biondo	3	2.615	gelada	m	yes
Biondo	3	1.722	gelada	m	yes
Ghiozza	1	1.776	gelada	f	yes
Biondo	2	1.94	gelada	m	yes
Biondo	2	1.551	gelada	m	yes
Rocco	3	1.759	gelada	m	yes
Roll	1	1.314	gelada	f	yes
Rocco	1	1.486	gelada	m	yes
Rocco	3	2.257	gelada	m	yes
Rocco	3	4.393	gelada	m	yes
Rocco	3	1.91	gelada	m	yes
Sandro	1	1.565	gelada	m	yes
Sandro	1	2.112	gelada	m	yes
Rocco	1	0.833	gelada	m	yes
Rocco	3	2.435	gelada	m	yes
Rocco	1	1.009	gelada	m	yes
Tris	1	1.394	gelada	f	yes
Rocco	1	1.509	gelada	m	yes
Sandro	3	1.947	gelada	m	yes
Sandro	1	1.768	gelada	m	yes
Rocco	1	1.564	gelada	m	yes
Rocco	2	1.526	gelada	m	yes
Rocco	1	1.63	gelada	m	yes
Sandro	3	5.523	gelada	m	yes
Ruga	1	1.252	gelada	f	yes
Sandro	2	3.132	gelada	m	yes
Tinino1	1	1.382	gelada	m	yes
Tinino1	1	3.729	gelada	m	yes
Sumo	1	1.185	gelada	m	yes
Sumo	2	1.527	gelada	m	yes
Sorcia	1	2.102	gelada	f	yes
Rocco	1	2.332	gelada	m	yes
Rocco	3	2.098	gelada	m	yes
Rocco	1	2.192	gelada	m	yes
Rocco	3	5.002	gelada	m	yes
Enzo	3	1.22	gelada	m	yes
Enzo	2	1.324	gelada	m	yes
Sumo	1	1.57	gelada	m	yes
Sumo	3	1.789	gelada	m	yes
Sumo	3	2.461	gelada	m	yes
Sandro	3	2.298	gelada	m	yes
Rocco	3	2.504	gelada	m	yes
Rocco	3	2.78	gelada	m	yes
Biondo	1	1.016	gelada	m	yes
Enzo	1	1.65	gelada	m	yes
Enzo	2	1.806	gelada	m	yes
Enzo	3	1.069	gelada	m	yes
Enzo	3	1.383	gelada	m	yes
Enzo	2	1.657	gelada	m	yes
Sumo	3	1.302	gelada	m	yes
Sumo	3	1.449	gelada	m	yes
Sumo	3	1.598	gelada	m	yes
Sumo	3	1.737	gelada	m	yes
Sumo	3	1.503	gelada	m	yes
Sumo	3	1.511	gelada	m	yes
Rocco	3	1.311	gelada	m	yes
Tinino2	1	1.538	gelada	m	yes
Sandro	1	1.561	gelada	m	yes
Sandro	3	1.625	gelada	m	yes
Enzo	3	1.248	gelada	m	yes
Enzo	3	1.21	gelada	m	yes
Enzo	3	1.431	gelada	m	yes
Enzo	3	1.598	gelada	m	yes
Enzo	3	1.722	gelada	m	yes
Enzo	3	1.623	gelada	m	yes
Enzo	3	2.266	gelada	m	yes
Enzo	3	1.314	gelada	m	yes
Enzo	3	2.799	gelada	m	yes
Enzo	3	1.342	gelada	m	yes
Enzo	3	2.1	gelada	m	yes
Enzo	3	2.18	gelada	m	yes
Enzo	3	1.644	gelada	m	yes
Enzo	3	2.74	gelada	m	yes
Biondo	3	2.462	gelada	m	yes
Biondo	1	1.144	gelada	m	yes
Biondo	3	1.59	gelada	m	yes
Biondo	3	1.236	gelada	m	yes
Enzo	3	1.918	gelada	m	yes
Enzo	3	1.698	gelada	m	yes
Evasa	1	2.549	gelada	f	yes
Enzo	2	1.565	gelada	m	yes
Enzo	3	2.715	gelada	m	yes
Enzo	3	1.498	gelada	m	yes
Enzo	3	1.405	gelada	m	yes
Sumo	2	1.429	gelada	m	yes
Sumo	1	1.143	gelada	m	yes
Evasa	1	1.671	gelada	f	yes
Enzo	3	3.039	gelada	m	yes
Enzo	3	2.318	gelada	m	yes
Rocco	1	1.245	gelada	m	yes
Rocco	1	1.729	gelada	m	yes
Rocco	3	1.817	gelada	m	yes
Rocco	3	3.758	gelada	m	yes
Sandro	1	2.65	gelada	m	yes
Rocco	3	1.925	gelada	m	yes
Rocco	3	1.805	gelada	m	yes
Tinino1	1	1.691	gelada	m	yes
Sumo	1	1.171	gelada	m	yes
Sumo	3	1.261	gelada	m	yes
Sumo	3	1.142	gelada	m	yes
Sumo	3	1.155	gelada	m	yes
Sumo	3	1.572	gelada	m	yes
Sumo	1	2.508	gelada	m	yes
Enzo	3	1.136	gelada	m	yes
Enzo	3	2.438	gelada	m	yes
Enzo	3	2.352	gelada	m	yes
Enzo	3	1.35	gelada	m	yes
Enzo	3	1.943	gelada	m	yes
Enzo	2	1.916	gelada	m	yes
Enzo	3	2.86	gelada	m	yes
Enzo	3	2.565	gelada	m	yes
Enzo	3	2.119	gelada	m	yes
Enzo	1	1.309	gelada	m	yes
Enzo	3	1.46	gelada	m	yes
Enzo	3	1.333	gelada	m	yes
Enzo	3	1.239	gelada	m	yes
Biondo	1	2.44	gelada	m	yes
Biondo	3	1.198	gelada	m	yes
Giangi	3	1.639	gelada	m	yes
Biondo	2	2.114	gelada	m	yes
Borsa	1	3.013	gelada	f	yes
Bifida	3	2.378	gelada	f	yes
Bifida	3	1.984	gelada	f	yes
Bifida	3	2.539	gelada	f	yes
Giangi	2	1.9	gelada	m	yes
Giangi	2	1.844	gelada	m	yes
Gianna	1	3.021	gelada	f	yes
Gianna	3	1.934	gelada	f	yes
Giangi	2	1.531	gelada	m	yes
Gigetto	1	1.476	gelada	m	yes
Giangi	3	3.231	gelada	m	yes
enzo	3	1.669	gelada	m	yes
Sumo	3	1.56	gelada	m	yes
neomamma	1	1.775	gelada	f	yes
Biondo	1	2.208	gelada	m	yes
Tino	3	1.619	gelada	m	yes
Sumo	3	1.87	gelada	m	yes
tino	3	2.779	gelada	m	yes
sumo	3	1.867	gelada	m	yes
spot	1	1.135	gelada	f	yes
sumo	1	1.999	gelada	m	yes
sorcia	1	1.191	gelada	f	yes
sumo	3	2.486	gelada	m	yes
Enzo	2	1.804	gelada	m	yes
Rocco	2	1.742	gelada	m	yes
Rocco	2	1.66	gelada	m	yes
Roll	1	1.017	gelada	f	yes
Rocco	3	1.233	gelada	m	yes
Rocco	1	1.723	gelada	m	yes
Evasa	1	1.232	gelada	f	yes
Enzo	2	1.542	gelada	m	yes
Enzo	1	1.338	gelada	m	yes
Evasa	1	1.69	gelada	f	yes
Enzo	1	1.25	gelada	m	yes
Strip	1	1.366	gelada	f	yes
Enzo	2	1.379	gelada	m	yes
Enzo	2	1.246	gelada	m	yes
Evasa	1	1.503	gelada	f	yes

## Sheet: Model 4a, 4b, 5a, 5b
yawn ID	yawner	ID spontaneous yawning frequency	yawn type	sex	vocalized (yes/no)	yawn duration	context	species
373	Barbie	0.0266667	1	female	No	1.74	non-social neutral	gelada
974	Barbie	0.0266667	1	female	No	2.29	non-social neutral	gelada
547	Barbie	0.0266667	3	female	No	2.3	non-social neutral	gelada
524	Barbie	0.0266667	3	female	Yes	2.3	non-social neutral	gelada
525	Barbie	0.0266667	3	female	No	3.49	non-social neutral	gelada
965	Barbie	0.0266667	3	female	No	5.17	non-social neutral	gelada
543	Basic	0.0530303	3	female	No	1.38	affiliation	gelada
975	Basic	0.0530303	1	female	No	1.51	non-social neutral	gelada
1345	Basic	0.0530303	1	female	No	1.62	affiliation	gelada
1229	Basic	0.0530303	1	female	No	1.65	affiliation	gelada
1090	Basic	0.0530303	1	female	No	1.74	affiliation	gelada
1348	Basic	0.0530303	1	female	No	1.76	affiliation	gelada
74	Basic	0.0530303	1	female	No	1.86	affiliation	gelada
367	Basic	0.0530303	1	female	No	1.86	affiliation	gelada
594	Basic	0.0530303	1	female	Yes	2.15	non-social neutral	gelada
368	Basic	0.0530303	3	female	No	2.41	affiliation	gelada
1230	Basic	0.0530303	1	female	No	2.76	non-social neutral	gelada
209	Basic	0.0530303	3	female	No	2.97	affiliation	gelada
593	Basic	0.0530303	1	female	Yes	5.04	affiliation	gelada
961	Belly	0.0243902	3	female	No	1.61	non-social neutral	gelada
944	Belly	0.0243902	1	female	Yes	1.68	aggression	gelada
954	Belly	0.0243902	1	female	No	1.84	non-social neutral	gelada
144	Belly	0.0243902	1	female	No	2.49	post-copulation	gelada
888	Bernoccolo	0.0175439	1	male	No	1.26	affiliation	gelada
967	Bernoccolo	0.0175439	3	male	No	1.53	non-social neutral	gelada
945	Bernoccolo	0.0175439	1	male	No	1.79	aggression	gelada
963	Bernoccolo	0.0175439	1	male	No	2.52	non-social neutral	gelada
490	Bernoccolo	0.0175439	1	male	No	3.34	non-social neutral	gelada
983	Betta	0.00408998	3	female	No	1.52	non-social neutral	gelada
859	Betta	0.00408998	1	female	No	2.13	non-social neutral	gelada
943	Betta	0.00408998	1	female	No	2.45	aggression	gelada
548	Betta	0.00408998	1	female	No	2.46	affiliation	gelada
61	Betta	0.00408998	1	female	No	4.02	affiliation	gelada
1339	Bifida	0.0780142	1	female	No	0.9	affiliation	gelada
416	Bifida	0.0780142	1	female	Yes	1.01	affiliation	gelada
415	Bifida	0.0780142	1	female	Yes	1.28	affiliation	gelada
870	Bifida	0.0780142	1	female	No	1.5	affiliation	gelada
1346	Bifida	0.0780142	3	female	No	1.67	affiliation	gelada
86	Bifida	0.0780142	3	female	Yes	1.67	non-social neutral	gelada
977	Bifida	0.0780142	1	female	No	1.71	non-social neutral	gelada
869	Bifida	0.0780142	1	female	No	1.78	affiliation	gelada
369	Bifida	0.0780142	3	female	No	2.17	affiliation	gelada
1349	Bifida	0.0780142	3	female	No	2.2	affiliation	gelada
909	Bifida	0.0780142	3	female	No	2.28	non-social neutral	gelada
912	Bifida	0.0780142	2	female	No	2.3	non-social neutral	gelada
522	Bifida	0.0780142	1	female	No	2.61	affiliation	gelada
1340	Bifida	0.0780142	3	female	No	2.63	affiliation	gelada
1344	Bifida	0.0780142	3	female	No	2.76	affiliation	gelada
370	Bifida	0.0780142	3	female	No	2.81	affiliation	gelada
908	Bifida	0.0780142	1	female	No	3.3	non-social neutral	gelada
149	Bigne	0.0380117	3	female	No	0.83	non-social neutral	gelada
239	Bigne	0.0380117	1	female	Yes	1.09	affiliation	gelada
132	Bigne	0.0380117	1	female	No	1.3	non-social neutral	gelada
401	Bigne	0.0380117	3	female	No	1.41	non-social neutral	gelada
960	Bigne	0.0380117	1	female	No	1.42	non-social neutral	gelada
480	Bigne	0.0380117	3	female	No	1.44	non-social neutral	gelada
481	Bigne	0.0380117	3	female	No	1.49	non-social neutral	gelada
1228	Bigne	0.0380117	1	female	No	1.57	affiliation	gelada
956	Bigne	0.0380117	1	female	No	1.7	non-social neutral	gelada
143	Bigne	0.0380117	1	female	No	1.79	affiliation	gelada
397	Bigne	0.0380117	3	female	No	1.94	non-social neutral	gelada
398	Bigne	0.0380117	3	female	No	1.95	non-social neutral	gelada
240	Bigne	0.0380117	1	female	No	2	non-social neutral	gelada
399	Bigne	0.0380117	3	female	No	2.01	non-social neutral	gelada
591	Bigne	0.0380117	1	female	No	2.25	non-social neutral	gelada
932	Bigne	0.0380117	3	female	No	3.07	non-social neutral	gelada
396	Bigne	0.0380117	1	female	No	4.31	non-social neutral	gelada
813	Bigne	0.0380117	3	female	No	7.1	non-social neutral	gelada
595	Bigne	0.0380117	1	female	No	*	non-social neutral	gelada
970	Bijoux	0.0614035	3	female	No	1.59	non-social neutral	gelada
483	Bijoux	0.0614035	1	female	No	1.64	aggression	gelada
121	Bijoux	0.0614035	2	female	No	1.99	affiliation	gelada
973	Bijoux	0.0614035	3	female	No	2.42	non-social neutral	gelada
980	Bijoux	0.0614035	3	female	No	2.45	non-social neutral	gelada
966	Bijoux	0.0614035	1	female	Yes	2.51	non-social neutral	gelada
120	Bijoux	0.0614035	1	female	No	2.92	affiliation	gelada
146	Biondo	0.140212	1	male	Yes	0.91	affiliation	gelada
220	Biondo	0.140212	1	male	Yes	0.94	post-copulation	gelada
62	Biondo	0.140212	2	male	Yes	1.04	affiliation	gelada
68	Biondo	0.140212	2	male	Yes	1.05	affiliation	gelada
949	Biondo	0.140212	1	male	Yes	1.09	aggression	gelada
265	Biondo	0.140212	1	male	Yes	1.11	affiliation	gelada
842	Biondo	0.140212	1	male	No	1.12	non-social neutral	gelada
814	Biondo	0.140212	3	male	Yes	1.13	post-copulation	gelada
269	Biondo	0.140212	3	male	Yes	1.23	non-social neutral	gelada
147	Biondo	0.140212	2	male	No	1.24	affiliation	gelada
893	Biondo	0.140212	2	male	Yes	1.26	affiliation	gelada
989	Biondo	0.140212	1	male	Yes	1.26	post-copulation	gelada
627	Biondo	0.140212	1	male	Yes	1.28	affiliation	gelada
576	Biondo	0.140212	3	male	Yes	1.28	post-copulation	gelada
939	Biondo	0.140212	3	male	No	1.3	non-social neutral	gelada
850	Biondo	0.140212	3	male	No	1.44	non-social neutral	gelada
882	Biondo	0.140212	2	male	Yes	1.45	post-copulation	gelada
799	Biondo	0.140212	2	male	Yes	1.45	affiliation	gelada
769	Biondo	0.140212	2	male	Yes	1.48	affiliation	gelada
928	Biondo	0.140212	3	male	Yes	1.51	non-social neutral	gelada
864	Biondo	0.140212	1	male	No	1.52	affiliation	gelada
936	Biondo	0.140212	3	male	Yes	1.54	non-social neutral	gelada
931	Biondo	0.140212	2	male	Yes	1.55	aggression	gelada
808	Biondo	0.140212	1	male	Yes	1.55	affiliation	gelada
1093	Biondo	0.140212	2	male	Yes	1.55	affiliation	gelada
894	Biondo	0.140212	3	male	Yes	1.55	non-social neutral	gelada
846	Biondo	0.140212	3	male	Yes	1.56	non-social neutral	gelada
163	Biondo	0.140212	2	male	Yes	1.57	affiliation	gelada
937	Biondo	0.140212	3	male	Yes	1.58	non-social neutral	gelada
1053	Biondo	0.140212	3	male	Yes	1.59	affiliation	gelada
891	Biondo	0.140212	3	male	Yes	1.61	affiliation	gelada
835	Biondo	0.140212	3	male	No	1.61	affiliation	gelada
9	Biondo	0.140212	3	male	Yes	1.62	post-copulation	gelada
923	Biondo	0.140212	3	male	Yes	1.63	non-social neutral	gelada
884	Biondo	0.140212	2	male	Yes	1.65	affiliation	gelada
282	Biondo	0.140212	1	male	Yes	1.66	non-social neutral	gelada
911	Biondo	0.140212	3	male	Yes	1.66	non-social neutral	gelada
847	Biondo	0.140212	3	male	Yes	1.72	non-social neutral	gelada
1088	Biondo	0.140212	3	male	Yes	1.72	affiliation	gelada
807	Biondo	0.140212	3	male	Yes	1.73	affiliation	gelada
913	Biondo	0.140212	3	male	Yes	1.77	aggression	gelada
400	Biondo	0.140212	1	male	No	1.79	non-social neutral	gelada
918	Biondo	0.140212	3	male	Yes	1.79	aggression	gelada
925	Biondo	0.140212	1	male	No	1.8	non-social neutral	gelada
837	Biondo	0.140212	3	male	Yes	1.83	affiliation	gelada
589	Biondo	0.140212	2	male	Yes	1.85	non-social neutral	gelada
395	Biondo	0.140212	3	male	No	1.86	non-social neutral	gelada
34	Biondo	0.140212	3	male	Yes	1.87	non-social neutral	gelada
562	Biondo	0.140212	1	male	Yes	1.89	non-social neutral	gelada
63	Biondo	0.140212	3	male	No	1.89	affiliation	gelada
868	Biondo	0.140212	3	male	Yes	1.9	affiliation	gelada
812	Biondo	0.140212	3	male	Yes	1.94	non-social neutral	gelada
1092	Biondo	0.140212	2	male	Yes	1.94	affiliation	gelada
148	Biondo	0.140212	2	male	Yes	1.98	affiliation	gelada
33	Biondo	0.140212	3	male	Yes	1.98	non-social neutral	gelada
845	Biondo	0.140212	3	male	Yes	2	non-social neutral	gelada
972	Biondo	0.140212	3	male	No	2.02	non-social neutral	gelada
280	Biondo	0.140212	1	male	Yes	2.04	non-social neutral	gelada
892	Biondo	0.140212	3	male	No	2.07	affiliation	gelada
568	Biondo	0.140212	1	male	Yes	2.13	affiliation	gelada
266	Biondo	0.140212	3	male	Yes	2.19	non-social neutral	gelada
860	Biondo	0.140212	3	male	Yes	2.24	non-social neutral	gelada
950	Biondo	0.140212	2	male	Yes	2.28	aggression	gelada
958	Biondo	0.140212	3	male	No	2.28	non-social neutral	gelada
65	Biondo	0.140212	3	male	No	2.39	non-social neutral	gelada
910	Biondo	0.140212	3	male	No	2.4	non-social neutral	gelada
484	Biondo	0.140212	1	male	No	2.48	aggression	gelada
917	Biondo	0.140212	1	male	No	2.51	aggression	gelada
1087	Biondo	0.140212	3	male	Yes	2.62	non-social neutral	gelada
457	Biondo	0.140212	1	male	No	2.63	non-social neutral	gelada
1056	Biondo	0.140212	2	male	Yes	2.85	affiliation	gelada
920	Biondo	0.140212	3	male	Yes	2.93	non-social neutral	gelada
926	Biondo	0.140212	3	male	No	3.04	non-social neutral	gelada
978	Biondo	0.140212	3	male	No	3.05	non-social neutral	gelada
907	Biondo	0.140212	3	male	No	3.31	non-social neutral	gelada
597	Biondo	0.140212	1	male	Yes	*	non-social neutral	gelada
445	Bisnonna	0.0490196	1	female	No	1.71	affiliation	gelada
123	Bisnonna	0.0490196	1	female	Yes	1.77	affiliation	gelada
124	Bisnonna	0.0490196	1	female	No	1.84	affiliation	gelada
238	Bisnonna	0.0490196	1	female	No	1.86	affiliation	gelada
237	Bisnonna	0.0490196	3	female	No	1.99	affiliation	gelada
264	Bisnonna	0.0490196	1	female	No	2.22	affiliation	gelada
1057	Bisnonna	0.0490196	3	female	No	2.31	affiliation	gelada
241	Bisnonna	0.0490196	3	female	Yes	2.36	affiliation	gelada
413	Bisnonna	0.0490196	1	female	Yes	2.41	affiliation	gelada
267	Bisnonna	0.0490196	1	female	No	2.42	affiliation	gelada
930	Bisnonna	0.0490196	3	female	No	2.48	non-social neutral	gelada
268	Bisnonna	0.0490196	3	female	Yes	2.52	affiliation	gelada
257	Bisnonna	0.0490196	1	female	No	2.63	affiliation	gelada
412	Bisnonna	0.0490196	1	female	No	2.7	affiliation	gelada
924	Bisnonna	0.0490196	3	female	No	2.92	non-social neutral	gelada
470	Bisnonna	0.0490196	1	female	Yes	3.06	affiliation	gelada
126	Bisnonna	0.0490196	1	female	No	3.07	affiliation	gelada
927	Bisnonna	0.0490196	3	female	No	3.23	non-social neutral	gelada
119	Black	0.00813008	1	male	No	1.45	affiliation	gelada
770	Black	0.00813008	1	male	No	1.59	non-social neutral	gelada
376	Black	0.00813008	1	male	No	1.77	affiliation	gelada
1233	Black	0.00813008	1	male	No	1.86	aggression	gelada
87	Black	0.00813008	1	male	No	2.1	affiliation	gelada
544	Black	0.00813008	1	male	No	2.98	aggression	gelada
844	Blanca	0.0329218	1	female	No	1.08	non-social neutral	gelada
1331	Blanca	0.0329218	1	female	No	1.23	non-social neutral	gelada
521	Blanca	0.0329218	1	female	No	1.35	affiliation	gelada
425	Blanca	0.0329218	1	female	No	1.41	affiliation	gelada
281	Blanca	0.0329218	3	female	Yes	1.69	affiliation	gelada
424	Blanca	0.0329218	1	female	No	1.79	affiliation	gelada
962	Blanca	0.0329218	1	female	No	1.91	non-social neutral	gelada
841	Blanca	0.0329218	1	female	No	1.96	non-social neutral	gelada
516	Blanca	0.0329218	1	female	Yes	2.07	affiliation	gelada
797	Blanca	0.0329218	1	female	No	2.07	affiliation	gelada
515	Blanca	0.0329218	1	female	No	2.4	affiliation	gelada
514	Blanca	0.0329218	1	female	Yes	2.45	affiliation	gelada
482	Blanca	0.0329218	1	female	No	4.57	non-social neutral	gelada
439	Blind	0.0537634	1	female	No	0.8	affiliation	gelada
801	Blind	0.0537634	1	female	No	1.13	affiliation	gelada
443	Blind	0.0537634	1	female	No	1.17	affiliation	gelada
798	Blind	0.0537634	1	female	No	1.22	affiliation	gelada
633	Blind	0.0537634	3	female	No	1.32	non-social neutral	gelada
417	Blind	0.0537634	1	female	No	1.32	affiliation	gelada
634	Blind	0.0537634	3	female	No	1.33	non-social neutral	gelada
545	Blind	0.0537634	1	female	Yes	1.38	non-social neutral	gelada
423	Blind	0.0537634	1	female	No	1.45	affiliation	gelada
802	Blind	0.0537634	1	female	No	1.56	affiliation	gelada
517	Blind	0.0537634	3	female	Yes	1.57	non-social neutral	gelada
440	Blind	0.0537634	1	female	No	1.62	affiliation	gelada
883	Blind	0.0537634	1	female	No	1.62	affiliation	gelada
420	Blind	0.0537634	1	female	No	1.69	affiliation	gelada
635	Blind	0.0537634	3	female	No	1.78	non-social neutral	gelada
636	Blind	0.0537634	3	female	No	1.78	non-social neutral	gelada
803	Blind	0.0537634	1	female	No	1.88	affiliation	gelada
632	Blind	0.0537634	3	female	No	1.91	non-social neutral	gelada
836	Blind	0.0537634	1	female	No	1.95	non-social neutral	gelada
421	Blind	0.0537634	3	female	No	2	affiliation	gelada
444	Blind	0.0537634	1	female	No	2.06	affiliation	gelada
519	Blind	0.0537634	1	female	No	2.14	non-social neutral	gelada
815	Blind	0.0537634	1	female	No	2.39	non-social neutral	gelada
419	Blind	0.0537634	3	female	No	2.55	affiliation	gelada
1	Borsa	0.0679012	1	female	No	0.84	affiliation	gelada
2	Borsa	0.0679012	2	female	No	1.17	aggression	gelada
851	Borsa	0.0679012	2	female	No	1.43	affiliation	gelada
141	Borsa	0.0679012	1	female	No	1.5	affiliation	gelada
569	Borsa	0.0679012	1	female	No	1.51	affiliation	gelada
73	Borsa	0.0679012	1	female	No	1.6	affiliation	gelada
64	Borsa	0.0679012	1	female	No	1.68	affiliation	gelada
849	Borsa	0.0679012	2	female	No	1.71	affiliation	gelada
905	Borsa	0.0679012	1	female	No	1.89	non-social neutral	gelada
599	Borsa	0.0679012	1	female	No	2.08	affiliation	gelada
140	Borsa	0.0679012	1	female	No	2.24	affiliation	gelada
853	Borsa	0.0679012	2	female	No	2.27	affiliation	gelada
852	Borsa	0.0679012	2	female	No	2.51	affiliation	gelada
442	Borsa	0.0679012	1	female	No	2.6	non-social neutral	gelada
441	Borsa	0.0679012	1	female	No	2.77	non-social neutral	gelada
131	Borsa	0.0679012	1	female	No	2.82	affiliation	gelada
834	Borsa	0.0679012	1	female	No	2.96	affiliation	gelada
848	Borsa	0.0679012	1	female	No	2.97	affiliation	gelada
906	Borsa	0.0679012	3	female	No	3.08	non-social neutral	gelada
134	Borsa	0.0679012	2	female	No	3.29	non-social neutral	gelada
489	Borsa	0.0679012	3	female	No	3.3	aggression	gelada
887	Borsa	0.0679012	1	female	No	3.4	affiliation	gelada
838	Borsa	0.0679012	1	female	No	3.52	affiliation	gelada
133	Borsa	0.0679012	3	female	No	4.12	non-social neutral	gelada
968	Bortolo	0.0320513	1	male	No	1.29	non-social neutral	gelada
372	Bortolo	0.0320513	1	male	No	1.56	non-social neutral	gelada
414	Bortolo	0.0320513	1	male	No	1.62	non-social neutral	gelada
938	Bortolo	0.0320513	2	male	No	1.96	non-social neutral	gelada
578	Bortolo	0.0320513	1	male	No	2.03	non-social neutral	gelada
890	Bortolo	0.0320513	1	male	No	2.14	affiliation	gelada
857	Bortolo	0.0320513	1	male	No	2.29	non-social neutral	gelada
447	Bortolo	0.0320513	1	male	No	4.59	non-social neutral	gelada
854	Braccio	0.02	1	female	No	1.2	affiliation	gelada
839	Braccio	0.02	1	female	No	1.2	non-social neutral	gelada
11	Braccio	0.02	3	female	No	1.31	non-social neutral	gelada
809	Braccio	0.02	1	female	Yes	1.42	affiliation	gelada
1376	braccio	0.02	1	female	No	1.5	non-social neutral	gelada
1336	Braccio	0.02	1	female	No	1.6	affiliation	gelada
1370	Braccio	0.02	1	female	No	1.62	affiliation	gelada
1338	Braccio	0.02	1	female	No	1.62	affiliation	gelada
810	Braccio	0.02	3	female	No	1.67	affiliation	gelada
885	Braccio	0.02	1	female	No	1.67	affiliation	gelada
1337	Braccio	0.02	1	female	No	1.68	affiliation	gelada
915	Braccio	0.02	1	female	No	1.72	aggression	gelada
840	Braccio	0.02	2	female	No	1.75	non-social neutral	gelada
12	Braccio	0.02	2	female	No	2.13	non-social neutral	gelada
1060	Bratz	0.059322	3	female	No	1	non-social neutral	gelada
806	Bratz	0.059322	1	female	No	1.15	affiliation	gelada
1232	Bratz	0.059322	1	female	No	1.23	aggression	gelada
479	Bratz	0.059322	1	female	No	1.54	non-social neutral	gelada
800	Bratz	0.059322	1	female	No	1.55	affiliation	gelada
210	Bratz	0.059322	1	female	No	1.58	affiliation	gelada
628	Bratz	0.059322	1	female	No	1.63	non-social neutral	gelada
486	Bratz	0.059322	1	female	No	1.64	non-social neutral	gelada
1235	Bratz	0.059322	3	female	No	1.72	non-social neutral	gelada
947	Bratz	0.059322	3	female	No	1.73	aggression	gelada
1327	Bratz	0.059322	3	female	No	1.76	non-social neutral	gelada
526	Bratz	0.059322	1	female	Yes	1.8	non-social neutral	gelada
964	Bratz	0.059322	3	female	No	1.82	non-social neutral	gelada
211	Bratz	0.059322	1	female	No	1.91	affiliation	gelada
969	Bratz	0.059322	1	female	No	1.94	non-social neutral	gelada
1374	Bratz	0.059322	3	female	No	1.98	affiliation	gelada
598	Bratz	0.059322	3	female	Yes	2.02	non-social neutral	gelada
81	Bratz	0.059322	3	female	No	2.08	affiliation	gelada
1375	Bratz	0.059322	1	female	No	2.23	affiliation	gelada
1059	Bratz	0.059322	3	female	No	2.23	non-social neutral	gelada
1326	Bratz	0.059322	1	female	No	2.25	non-social neutral	gelada
1325	Bratz	0.059322	1	female	No	2.29	non-social neutral	gelada
984	Bratz	0.059322	3	female	No	2.54	non-social neutral	gelada
375	Bratz	0.059322	3	female	No	2.59	affiliation	gelada
843	Bratz	0.059322	1	female	No	2.75	non-social neutral	gelada
546	Bratz	0.059322	1	female	No	2.8	non-social neutral	gelada
374	Bratz	0.059322	1	female	Yes	2.93	affiliation	gelada
929	Bratz	0.059322	1	female	No	3.29	non-social neutral	gelada
1333	Bratz	0.059322	3	female	No	3.31	non-social neutral	gelada
488	Bratz	0.059322	3	female	Yes	3.34	aggression	gelada
940	Bratz	0.059322	3	female	No	4.18	non-social neutral	gelada
S17000070.477083333333333Buco Prossimale	Buco Prossimale	0.0154405	1	male	No	0.73	non-social neutral	hamadryas b.
S16200060.372222222222222Buco Prossimale	Buco Prossimale	0.0154405	3	male	No	1.75	non-social neutral	hamadryas b.
S15800050.336805555555556Buco Prossimale	Buco Prossimale	0.0154405	1	male	No	1.75	non-social neutral	hamadryas b.
S19300130.00745462962962963Buco Prossimale	Buco Prossimale	0.0154405	3	male	No	2	aggression	hamadryas b.
S19300130.00745462962962963Buco Prossimale	Buco Prossimale	0.0154405	3	male	No	2	aggression	hamadryas b.
S19700080.745833333333333Buco Prossimale	Buco Prossimale	0.0154405	3	male	No	2	non-social neutral	hamadryas b.
S19200020.724305555555556Buco Prossimale	Buco Prossimale	0.0154405	3	male	No	2.25	non-social neutral	hamadryas b.
S20300050.749305555555556Buco Prossimale	Buco Prossimale	0.0154405	1	male	No	2.25	non-social neutral	hamadryas b.
S19300130.00745462962962963Buco Prossimale	Buco Prossimale	0.0154405	3	male	No	2.26	aggression	hamadryas b.
S19600060.405555555555556Buco Prossimale	Buco Prossimale	0.0154405	2	male	No	2.56	affiliation	hamadryas b.
S18500030.438194444444444Buco Prossimale	Buco Prossimale	0.0154405	1	male	No	2.75	non-social neutral	hamadryas b.
S19300130.00745462962962963Buco Prossimale	Buco Prossimale	0.0154405	3	male	No	2.75	aggression	hamadryas b.
S19600100.722916666666667Buco Prossimale	Buco Prossimale	0.0154405	2	male	No	2.79	non-social neutral	hamadryas b.
S19300130.00745462962962963Buco Prossimale	Buco Prossimale	0.0154405	3	male	No	2.99	aggression	hamadryas b.
S19800030.427777777777778Buco Prossimale	Buco Prossimale	0.0154405	3	male	No	3	non-social neutral	hamadryas b.
S19600060.405555555555556Buco Prossimale	Buco Prossimale	0.0154405	3	male	No	3.01	non-social neutral	hamadryas b.
S16200060.372222222222222Buco Prossimale	Buco Prossimale	0.0154405	3	male	No	3.12	non-social neutral	hamadryas b.
S19200080.761805555555556Buco Prossimale	Buco Prossimale	0.0154405	3	male	No	3.17	aggression	hamadryas b.
S19300130.00745462962962963Buco Prossimale	Buco Prossimale	0.0154405	3	male	No	3.5	aggression	hamadryas b.
S18500030.438194444444444Buco Prossimale	Buco Prossimale	0.0154405	1	male	No	3.5	non-social neutral	hamadryas b.
S18900140.484027777777778Buco Prossimale	Buco Prossimale	0.0154405	3	male	No	3.59	non-social neutral	hamadryas b.
S17000070.477083333333333Buco Prossimale	Buco Prossimale	0.0154405	3	male	No	4.21	non-social neutral	hamadryas b.
S15800140.363194444444444Buco Prossimale	Buco Prossimale	0.0154405	3	male	No	5.75	non-social neutral	hamadryas b.
S21000090.377777777777778Buco Prossimale	Buco Prossimale	0.0154405	3	male	No	6	non-social neutral	hamadryas b.
S18500030.438194444444444Buco Prossimale	Buco Prossimale	0.0154405	3	male	No	45.75	non-social neutral	hamadryas b.
S18700020.374305555555556Buco Sx	Buco Sx	0.0049975	3	female	No	1.5	non-social neutral	hamadryas b.
S19800080.462662037037037Buco sx	Buco sx	0.0049975	3	female	No	2.25	non-social neutral	hamadryas b.
S16600010.56875Buco sx	Buco sx	0.0049975	3	female	No	5.25	non-social neutral	hamadryas b.
S19300140.00760416666666667catta	catta	0.0135659	1	male	No	1	non-social neutral	hamadryas b.
S20200030.404861111111111Catta	catta	0.0135659	2	male	No	1.25	non-social neutral	hamadryas b.
S20200030.404861111111111Catta	catta	0.0135659	3	male	No	2	non-social neutral	hamadryas b.
S20500030.735416666666667Catta	catta	0.0135659	3	male	No	2.25	non-social neutral	hamadryas b.
S19300160.0078125catta	catta	0.0135659	2	male	No	2.51	non-social neutral	hamadryas b.
S18700030.378472222222222Catta	catta	0.0135659	1	male	No	4	non-social neutral	hamadryas b.
S20500030.735416666666667Catta	catta	0.0135659	2	male	No	4.02	non-social neutral	hamadryas b.
S19300010.00625104166666667catta	catta	0.0135659	3	male	No	4.78	non-social neutral	hamadryas b.
S16900010.365972222222222Cicciona	Cicciona	0.00220459	3	female	No	2.74	non-social neutral	hamadryas b.
S18700020.374305555555556Cicciona	Cicciona	0.00220459	2	female	No	3	non-social neutral	hamadryas b.
S19100080.360416666666667Cicciona	Cicciona	0.00220459	3	female	No	3	non-social neutral	hamadryas b.
S18900040.413194444444444Cicciona	Cicciona	0.00220459	3	female	No	3.25	non-social neutral	hamadryas b.
S19100080.360416666666667Cicciona	Cicciona	0.00220459	3	female	No	3.75	non-social neutral	hamadryas b.
S20500020.725Cometa sx	Cometa sx	0.0397878	2	male	No	1.67	non-social neutral	hamadryas b.
S18900140.484027777777778Cometa Sx	Cometa sx	0.0397878	3	male	No	1.75	non-social neutral	hamadryas b.
S21900080.405555555555556Cometa Sx	Cometa sx	0.0397878	3	male	No	3.08	non-social neutral	hamadryas b.
S19700130.775694444444444Cometa Sx	Cometa sx	0.0397878	3	male	No	3.29	non-social neutral	hamadryas b.
S19300020.715277777777778Cometa Sx	Cometa sx	0.0397878	3	male	No	3.29	non-social neutral	hamadryas b.
S19300130.00745462962962963cometa sx	Cometa sx	0.0397878	1	male	No	3.35	aggression	hamadryas b.
S19300020.715277777777778Cometa Sx	Cometa sx	0.0397878	2	male	No	3.54	non-social neutral	hamadryas b.
S20500020.725Cometa sx	Cometa sx	0.0397878	3	male	No	3.59	non-social neutral	hamadryas b.
S20800010.746527777777778Cometa sx	Cometa sx	0.0397878	1	male	No	3.74	non-social neutral	hamadryas b.
S19800060.452777777777778cometa sx	Cometa sx	0.0397878	1	male	No	4	non-social neutral	hamadryas b.
S20900010.63125Cometa Sx	Cometa sx	0.0397878	2	male	No	4.25	non-social neutral	hamadryas b.
S20800010.746527777777778Cometa Sx	Cometa sx	0.0397878	3	male	No	4.75	non-social neutral	hamadryas b.
S19300020.715277777777778Cometa Sx	Cometa sx	0.0397878	2	male	No	4.78	non-social neutral	hamadryas b.
S20500020.725Cometa sx	Cometa sx	0.0397878	3	male	No	5	non-social neutral	hamadryas b.
P13702790.397222222222222Cometa Sx	Cometa sx	0.0397878	3	male	No	5	non-social neutral	hamadryas b.
S19700130.775694444444444Cometa Sx	Cometa sx	0.0397878	2	male	No	5.3	non-social neutral	hamadryas b.
S19700130.775694444444444Cometa Sx	Cometa sx	0.0397878	3	male	No	5.38	non-social neutral	hamadryas b.
S19800110.00817743055555555cometa sx	Cometa sx	0.0397878	3	male	No	5.6	non-social neutral	hamadryas b.
S18400010.672916666666667Cometa Sx	Cometa sx	0.0397878	3	male	No	6.01	non-social neutral	hamadryas b.
S18700120.435416666666667Cometa Sx	Cometa sx	0.0397878	2	male	No	7	non-social neutral	hamadryas b.
S19700130.775694444444444Cometa Sx	Cometa sx	0.0397878	3	male	No	7.03	non-social neutral	hamadryas b.
S18900140.484027777777778Cometa Sx	Cometa sx	0.0397878	2	male	No	7.3	non-social neutral	hamadryas b.
S190000408:06Cometa Sx	Cometa sx	0.0397878	3	male	No	8.24	non-social neutral	hamadryas b.
S18500060.456944444444444Cometa Sx	Cometa sx	0.0397878	3	male	No	8.29	non-social neutral	hamadryas b.
S15700070.413888888888889Cometa Sx	Cometa sx	0.0397878	1	male	No	8.49	non-social neutral	hamadryas b.
S19800110.00817743055555555cometa sx	Cometa sx	0.0397878	3	male	No	8.5	non-social neutral	hamadryas b.
S19800060.452777777777778cometa sx	Cometa sx	0.0397878	3	male	No	8.75	non-social neutral	hamadryas b.
S21900090.409722222222222Cometa Sx	Cometa sx	0.0397878	3	male	No	9.76	aggression	hamadryas b.
S18700120.435416666666667Cometa Sx	Cometa sx	0.0397878	2	male	No	10.04	non-social neutral	hamadryas b.
S18500060.456944444444444Cometa Sx	Cometa sx	0.0397878	3	male	No	15.25	non-social neutral	hamadryas b.
S19200110.777083333333333Cometa sx	Cometa sx	0.0397878	3	male	No	1.75	non-social neutral	hamadryas b.
1256	E1M6	0.0070922	1	female	No	1.96	non-social neutral	gelada
1320	E1M6	0.0070922	1	female	No	2.24	non-social neutral	gelada
1319	E1M6	0.0070922	1	female	No	2.49	non-social neutral	gelada
1321	E1M6	0.0070922	1	female	No	3.17	non-social neutral	gelada
1259	E2M6	0	1	female	No	1.46	non-social neutral	gelada
1412	E2M6	0	1	female	No	1.82	affiliation	gelada
1279	E2M6	0	1	female	No	2.04	affiliation	gelada
1410	E2M6	0	1	female	No	2.25	non-social neutral	gelada
1197	Edera	0	1	female	No	1.81	affiliation	gelada
1261	Elly	0	1	female	No	1.21	non-social neutral	gelada
1001	Enzo	0.181102	3	male	No	1.08	non-social neutral	gelada
1225	Enzo	0.181102	1	male	No	1.4	affiliation	gelada
1041	Enzo	0.181102	2	male	Yes	1.51	non-social neutral	gelada
1138	Enzo	0.181102	3	male	No	1.55	non-social neutral	gelada
1046	Enzo	0.181102	1	male	No	1.64	affiliation	gelada
1322	Enzo	0.181102	3	male	No	1.68	non-social neutral	gelada
1309	Enzo	0.181102	3	male	No	1.8	non-social neutral	gelada
1244	Enzo	0.181102	1	male	No	1.82	non-social neutral	gelada
1262	Enzo	0.181102	2	male	No	1.84	non-social neutral	gelada
1019	Enzo	0.181102	3	male	Yes	1.9	aggression	gelada
1300	Enzo	0.181102	3	male	No	1.98	non-social neutral	gelada
1263	Enzo	0.181102	2	male	No	2.04	non-social neutral	gelada
1195	Enzo	0.181102	3	male	No	2.14	non-social neutral	gelada
1000	Enzo	0.181102	3	male	No	2.16	non-social neutral	gelada
1192	Enzo	0.181102	3	male	No	2.25	non-social neutral	gelada
1018	Enzo	0.181102	3	male	Yes	2.3	non-social neutral	gelada
1032	Enzo	0.181102	3	male	Yes	2.33	non-social neutral	gelada
1265	Enzo	0.181102	3	male	No	2.36	non-social neutral	gelada
1016	Enzo	0.181102	3	male	No	2.65	non-social neutral	gelada
1025	Enzo	0.181102	3	male	No	2.71	non-social neutral	gelada
1409	Evasa	0.024024	1	female	No	1.3	affiliation	gelada
1254	Evasa	0.024024	2	female	No	1.81	affiliation	gelada
1258	Evasa	0.024024	1	female	No	1.89	non-social neutral	gelada
1209	Evasa	0.024024	1	female	No	1.98	aggression	gelada
1255	Evasa	0.024024	1	female	No	2.08	non-social neutral	gelada
1411	Evasa	0.024024	3	female	No	2.65	affiliation	gelada
1208	Evasa	0.024024	1	female	No	3.49	aggression	gelada
1408	Evasa	0.024024	1	female	No	3.62	non-social neutral	gelada
684	Gatta	0.0165289	3	female	No	0.55	affiliation	gelada
248	Gatta	0.0165289	1	female	No	1.32	affiliation	gelada
477	Gatta	0.0165289	1	female	Yes	1.97	non-social neutral	gelada
682	Gatta	0.0165289	1	female	No	2.18	affiliation	gelada
327	Gatta	0.0165289	1	female	No	2.62	non-social neutral	gelada
330	Gatta	0.0165289	1	female	No	2.64	affiliation	gelada
763	Gatta	0.0165289	1	female	No	2.69	non-social neutral	gelada
167	Gatta	0.0165289	3	female	Yes	2.83	non-social neutral	gelada
788	Gatta	0.0165289	3	female	No	2.87	non-social neutral	gelada
796	Gatta	0.0165289	3	female	Yes	3.89	affiliation	gelada
42	Gatta	0.0165289	1	female	No	402.98	non-social neutral	gelada
1079	Gessica	0.0397351	1	female	No	1.24	affiliation	gelada
306	Gessica	0.0397351	3	female	No	1.33	non-social neutral	gelada
83	Gessica	0.0397351	1	female	No	1.56	affiliation	gelada
875	Gessica	0.0397351	1	female	No	1.57	affiliation	gelada
322	Gessica	0.0397351	3	female	No	1.63	non-social neutral	gelada
312	Gessica	0.0397351	3	female	No	1.7	non-social neutral	gelada
872	Gessica	0.0397351	1	female	No	1.71	affiliation	gelada
302	Gessica	0.0397351	1	female	No	1.76	non-social neutral	gelada
783	Gessica	0.0397351	1	female	No	1.77	non-social neutral	gelada
315	Gessica	0.0397351	3	female	No	1.85	non-social neutral	gelada
871	Gessica	0.0397351	1	female	No	1.85	affiliation	gelada
876	Gessica	0.0397351	1	female	No	1.91	affiliation	gelada
1363	Gessica	0.0397351	1	female	No	1.94	affiliation	gelada
535	Gessica	0.0397351	1	female	No	2.01	non-social neutral	gelada
1081	Gessica	0.0397351	1	female	No	2.02	affiliation	gelada
762	Gessica	0.0397351	1	female	No	2.05	non-social neutral	gelada
321	Gessica	0.0397351	1	female	No	2.06	non-social neutral	gelada
934	Gessica	0.0397351	1	female	No	2.18	non-social neutral	gelada
1048	Gessica	0.0397351	3	female	No	2.38	affiliation	gelada
1080	Gessica	0.0397351	1	female	No	2.55	affiliation	gelada
766	Gessica	0.0397351	1	female	No	2.65	affiliation	gelada
657	Gessica	0.0397351	1	female	No	2.76	non-social neutral	gelada
1065	Gessica	0.0397351	3	female	No	2.79	aggression	gelada
1367	Gessica	0.0397351	3	female	No	2.89	affiliation	gelada
8	Gessica	0.0397351	1	female	Yes	3.16	affiliation	gelada
681	Gessica	0.0397351	3	female	No	3.94	affiliation	gelada
658	Gessica	0.0397351	3	female	No	5.11	non-social neutral	gelada
82	Ghiozza	0.017094	1	female	No	1.74	affiliation	gelada
1091	Ghiozza	0.017094	1	female	Yes	1.78	affiliation	gelada
666	Ghiozza	0.017094	3	female	No	2.22	non-social neutral	gelada
160	Ghiozza	0.017094	1	female	No	2.32	affiliation	gelada
389	Ghiozza	0.017094	1	female	No	2.38	affiliation	gelada
674	Ghiozza	0.017094	1	female	No	2.38	affiliation	gelada
999	Ghiozza	0.017094	1	female	No	2.47	affiliation	gelada
183	Ghiozza	0.017094	1	female	No	2.5	affiliation	gelada
671	Ghiozza	0.017094	3	female	No	2.91	non-social neutral	gelada
664	Ghiozza	0.017094	3	female	No	4.26	non-social neutral	gelada
779	Ghiozza	0.017094	1	female	No	5.23	non-social neutral	gelada
329	Ghirlanda	0.0231481	3	female	No	1.53	affiliation	gelada
318	Ghirlanda	0.0231481	1	female	No	1.6	non-social neutral	gelada
661	Ghirlanda	0.0231481	1	female	No	1.74	non-social neutral	gelada
680	Ghirlanda	0.0231481	3	female	No	2	affiliation	gelada
1353	Ghirlanda	0.0231481	3	female	No	2.01	non-social neutral	gelada
1350	Ghirlanda	0.0231481	1	female	No	2.04	non-social neutral	gelada
319	Ghirlanda	0.0231481	1	female	No	2.09	non-social neutral	gelada
449	Ghirlanda	0.0231481	3	female	No	2.12	non-social neutral	gelada
478	Ghirlanda	0.0231481	3	female	No	2.18	non-social neutral	gelada
679	Ghirlanda	0.0231481	3	female	No	2.27	affiliation	gelada
313	Ghirlanda	0.0231481	1	female	No	2.33	non-social neutral	gelada
1330	Ghirlanda	0.0231481	1	female	No	2.43	affiliation	gelada
476	Ghirlanda	0.0231481	1	female	Yes	2.72	affiliation	gelada
475	Ghirlanda	0.0231481	1	female	No	3.05	non-social neutral	gelada
829	Ghirlanda	0.0231481	1	female	No	3.36	non-social neutral	gelada
1082	Giangi	0.215686	3	male	No	0.69	affiliation	gelada
678	Giangi	0.215686	1	male	Yes	0.97	post-copulation	gelada
274	Giangi	0.215686	3	male	Yes	1	affiliation	gelada
897	Giangi	0.215686	1	male	No	1.08	non-social neutral	gelada
275	Giangi	0.215686	3	male	No	1.09	affiliation	gelada
776	Giangi	0.215686	3	male	No	1.11	non-social neutral	gelada
757	Giangi	0.215686	2	male	Yes	1.11	aggression	gelada
1084	Giangi	0.215686	3	male	No	1.14	affiliation	gelada
41	Giangi	0.215686	3	male	No	1.14	non-social neutral	gelada
862	Giangi	0.215686	3	male	Yes	1.2	non-social neutral	gelada
881	Giangi	0.215686	2	male	Yes	1.23	non-social neutral	gelada
775	Giangi	0.215686	3	male	No	1.26	non-social neutral	gelada
768	Giangi	0.215686	3	male	Yes	1.28	non-social neutral	gelada
685	Giangi	0.215686	2	male	Yes	1.28	post-copulation	gelada
1068	Giangi	0.215686	3	male	Yes	1.29	affiliation	gelada
774	Giangi	0.215686	1	male	No	1.31	non-social neutral	gelada
861	Giangi	0.215686	2	male	Yes	1.31	non-social neutral	gelada
760	Giangi	0.215686	2	male	Yes	1.32	non-social neutral	gelada
135	Giangi	0.215686	1	male	Yes	1.37	non-social neutral	gelada
668	Giangi	0.215686	3	male	No	1.41	non-social neutral	gelada
83	Giangi	0.215686	1	male	No	1.41	affiliation	gelada
40	Giangi	0.215686	3	male	Yes	1.44	non-social neutral	gelada
451	Giangi	0.215686	3	male	Yes	1.44	affiliation	gelada
1063	Giangi	0.215686	3	male	Yes	1.46	affiliation	gelada
53	Giangi	0.215686	3	male	No	1.46	affiliation	gelada
827	Giangi	0.215686	2	male	Yes	1.47	aggression	gelada
623	Giangi	0.215686	1	male	No	1.48	aggression	gelada
830	Giangi	0.215686	3	male	No	1.52	affiliation	gelada
765	Giangi	0.215686	3	male	No	1.53	non-social neutral	gelada
996	Giangi	0.215686	3	male	Yes	1.56	affiliation	gelada
207	Giangi	0.215686	1	male	Yes	1.58	affiliation	gelada
832	Giangi	0.215686	2	male	Yes	1.58	affiliation	gelada
301	Giangi	0.215686	3	male	Yes	1.6	post-copulation	gelada
337	Giangi	0.215686	3	male	Yes	1.6	affiliation	gelada
877	Giangi	0.215686	2	male	Yes	1.61	affiliation	gelada
656	Giangi	0.215686	1	male	Yes	1.62	non-social neutral	gelada
299	Giangi	0.215686	1	male	No	1.62	affiliation	gelada
386	Giangi	0.215686	2	male	Yes	1.63	affiliation	gelada
334	Giangi	0.215686	2	male	Yes	1.65	post-copulation	gelada
256	Giangi	0.215686	3	male	Yes	1.67	non-social neutral	gelada
1071	Giangi	0.215686	3	male	Yes	1.67	non-social neutral	gelada
667	Giangi	0.215686	3	male	Yes	1.68	affiliation	gelada
683	Giangi	0.215686	3	male	Yes	1.68	affiliation	gelada
696	Giangi	0.215686	1	male	Yes	1.71	non-social neutral	gelada
1085	Giangi	0.215686	3	male	Yes	1.72	affiliation	gelada
1069	Giangi	0.215686	3	male	No	1.73	non-social neutral	gelada
778	Giangi	0.215686	3	male	Yes	1.74	non-social neutral	gelada
761	Giangi	0.215686	3	male	Yes	1.81	non-social neutral	gelada
655	Giangi	0.215686	3	male	Yes	1.82	affiliation	gelada
756	Giangi	0.215686	1	male	Yes	1.83	non-social neutral	gelada
880	Giangi	0.215686	3	male	No	1.84	non-social neutral	gelada
1073	Giangi	0.215686	3	male	Yes	1.89	affiliation	gelada
1366	Giangi	0.215686	2	male	No	1.91	non-social neutral	gelada
332	Giangi	0.215686	3	male	Yes	1.94	affiliation	gelada
218	Giangi	0.215686	2	male	Yes	1.96	post-copulation	gelada
471	Giangi	0.215686	1	male	Yes	1.97	affiliation	gelada
898	Giangi	0.215686	1	male	Yes	1.99	non-social neutral	gelada
273	Giangi	0.215686	3	male	No	2	affiliation	gelada
276	Giangi	0.215686	2	male	No	2.05	affiliation	gelada
878	Giangi	0.215686	2	male	Yes	2.06	non-social neutral	gelada
777	Giangi	0.215686	3	male	No	2.07	affiliation	gelada
1070	Giangi	0.215686	3	male	Yes	2.17	non-social neutral	gelada
7	Giangi	0.215686	1	male	Yes	2.2	non-social neutral	gelada
383	Giangi	0.215686	2	male	Yes	2.2	affiliation	gelada
217	Giangi	0.215686	2	male	Yes	2.29	affiliation	gelada
587	Giangi	0.215686	2	male	Yes	2.3	affiliation	gelada
277	Giangi	0.215686	3	male	No	2.38	affiliation	gelada
795	Giangi	0.215686	3	male	Yes	2.52	affiliation	gelada
331	Giangi	0.215686	3	male	No	2.55	affiliation	gelada
384	Giangi	0.215686	3	male	Yes	2.67	affiliation	gelada
586	Giangi	0.215686	2	male	Yes	2.7	affiliation	gelada
333	Giangi	0.215686	3	male	No	2.96	affiliation	gelada
697	Giangi	0.215686	1	male	Yes	3.06	non-social neutral	gelada
1072	Giangi	0.215686	3	male	Yes	3.2	non-social neutral	gelada
335	Giangi	0.215686	3	male	Yes	3.2	affiliation	gelada
385	Giangi	0.215686	3	male	Yes	3.27	affiliation	gelada
1083	Giangi	0.215686	3	male	Yes	3.32	affiliation	gelada
654	Giangi	0.215686	3	male	Yes	3.42	affiliation	gelada
182	Giangi	0.215686	2	male	Yes	3.61	affiliation	gelada
993	Giangi	0.215686	3	male	Yes	3.65	affiliation	gelada
933	Giangi	0.215686	3	male	Yes	4.22	non-social neutral	gelada
758	Giangi	0.215686	2	male	Yes	4.46	aggression	gelada
900	Giangi	0.215686	3	male	Yes	4.47	non-social neutral	gelada
78	Giangi	0.215686	3	male	No	6.47	affiliation	gelada
216	Giangi	0.215686	2	male	Yes	10.93	non-social neutral	gelada
77	Giangi	0.215686	2	male	No	101.47	affiliation	gelada
873	Gianna	0.0316302	1	female	No	0.93	non-social neutral	gelada
157	Gianna	0.0316302	1	female	No	1.16	affiliation	gelada
336	Gianna	0.0316302	1	female	No	1.22	affiliation	gelada
764	Gianna	0.0316302	3	female	No	1.25	non-social neutral	gelada
159	Gianna	0.0316302	1	female	No	1.29	affiliation	gelada
314	Gianna	0.0316302	1	female	No	1.31	non-social neutral	gelada
323	Gianna	0.0316302	1	female	No	1.34	non-social neutral	gelada
305	Gianna	0.0316302	1	female	No	1.55	non-social neutral	gelada
1355	Gianna	0.0316302	1	female	No	1.61	non-social neutral	gelada
997	Gianna	0.0316302	1	female	No	1.62	affiliation	gelada
675	Gianna	0.0316302	1	female	No	2.05	non-social neutral	gelada
663	Gianna	0.0316302	1	female	No	2.17	non-social neutral	gelada
300	Gianna	0.0316302	1	female	No	2.22	affiliation	gelada
303	Gianna	0.0316302	1	female	No	2.28	affiliation	gelada
307	Gianna	0.0316302	3	female	No	2.36	non-social neutral	gelada
677	Gianna	0.0316302	3	female	No	2.41	non-social neutral	gelada
316	Gianna	0.0316302	3	female	No	2.87	non-social neutral	gelada
793	Gianna	0.0316302	1	female	Yes	4.07	non-social neutral	gelada
96	Gigetto	0.039548	1	male	Yes	1.4	affiliation	gelada
588	Gigetto	0.039548	3	male	Yes	1.76	affiliation	gelada
786	Gigetto	0.039548	1	male	No	1.77	affiliation	gelada
97	Gigetto	0.039548	1	male	No	1.81	affiliation	gelada
5	Gigetto	0.039548	1	male	No	2.02	affiliation	gelada
215	Gigetto	0.039548	1	male	No	2.12	affiliation	gelada
782	Gigetto	0.039548	1	male	No	2.29	affiliation	gelada
994	Gigetto	0.039548	1	male	Yes	3.14	affiliation	gelada
686	Gigetto	0.039548	1	male	No	3.4	non-social neutral	gelada
676	Gigio	0	1	male	No	1.28	non-social neutral	gelada
166	Grappolo	0.0576441	1	female	No	0.88	non-social neutral	gelada
456	Grappolo	0.0576441	1	female	No	1.14	non-social neutral	gelada
320	Grappolo	0.0576441	3	female	No	1.32	non-social neutral	gelada
670	Grappolo	0.0576441	3	female	No	1.34	aggression	gelada
767	Grappolo	0.0576441	1	female	No	1.38	non-social neutral	gelada
304	Grappolo	0.0576441	1	female	No	1.69	non-social neutral	gelada
317	Grappolo	0.0576441	3	female	No	1.77	non-social neutral	gelada
1075	Grappolo	0.0576441	3	female	No	1.85	affiliation	gelada
1078	Grappolo	0.0576441	3	female	No	1.89	affiliation	gelada
326	Grappolo	0.0576441	1	female	Yes	1.92	non-social neutral	gelada
781	Grappolo	0.0576441	3	female	No	2.04	affiliation	gelada
324	Grappolo	0.0576441	3	female	No	2.08	non-social neutral	gelada
98	Grappolo	0.0576441	3	female	No	2.38	affiliation	gelada
662	Grappolo	0.0576441	3	female	No	2.39	non-social neutral	gelada
791	Grappolo	0.0576441	1	female	No	2.48	non-social neutral	gelada
1364	Grappolo	0.0576441	1	female	No	2.7	non-social neutral	gelada
879	Grappolo	0.0576441	3	female	No	2.71	non-social neutral	gelada
251	Grappolo	0.0576441	3	female	No	2.75	non-social neutral	gelada
1077	Grappolo	0.0576441	3	female	No	3.19	affiliation	gelada
253	Grappolo	0.0576441	3	female	No	3.25	non-social neutral	gelada
784	Grappolo	0.0576441	3	female	No	3.3	affiliation	gelada
325	Grappolo	0.0576441	3	female	No	3.33	non-social neutral	gelada
250	Grappolo	0.0576441	3	female	No	3.4	non-social neutral	gelada
311	Grappolo	0.0576441	3	female	No	3.65	non-social neutral	gelada
252	Grappolo	0.0576441	3	female	No	3.76	non-social neutral	gelada
168	Grappolo	0.0576441	2	female	No	3.76	non-social neutral	gelada
328	Grappolo	0.0576441	3	female	No	3.86	non-social neutral	gelada
249	Grappolo	0.0576441	1	female	Yes	4.37	non-social neutral	gelada
254	Grappolo	0.0576441	3	female	No	7.07	non-social neutral	gelada
S18200050.388194444444444H	H	0.00149477	1	female	No	0.5	non-social neutral	hamadryas b.
S18200050.388194444444444H	H	0.00149477	1	female	No	1	non-social neutral	hamadryas b.
P13702850.411111111111111H	H	0.00149477	2	female	No	1.34	non-social neutral	hamadryas b.
S21400230.513194444444444H	H	0.00149477	3	female	No	2.77	non-social neutral	hamadryas b.
S18200050.388194444444444H	H	0.00149477	3	female	No	3.25	non-social neutral	hamadryas b.
S15500110.438888888888889H	H	0.00149477	3	female	No	4.5	non-social neutral	hamadryas b.
S18200050.388194444444444H	H	0.00149477	1	female	No	5	non-social neutral	hamadryas b.
S18900110.441666666666667H	H	0.00149477	3	female	No	5.25	non-social neutral	hamadryas b.
S18700030.378472222222222Indiano	Indiano	0.0308642	3	male	No	1	non-social neutral	hamadryas b.
S15500030.707638888888889Indiano	Indiano	0.0308642	3	male	No	1.75	non-social neutral	hamadryas b.
S19100040.341666666666667Indiano	Indiano	0.0308642	3	male	No	2.5	non-social neutral	hamadryas b.
S15800140.363194444444444Indiano	Indiano	0.0308642	3	male	No	2.75	non-social neutral	hamadryas b.
S18400030.692361111111111Indiano	Indiano	0.0308642	3	male	No	3	aggression	hamadryas b.
S19800040.434027777777778Indiano	Indiano	0.0308642	1	male	No	3.25	non-social neutral	hamadryas b.
S19800080.462662037037037Indiano	Indiano	0.0308642	3	male	No	3.5	non-social neutral	hamadryas b.
P13702490.315277777777778Indiano	Indiano	0.0308642	3	male	No	3.5	non-social neutral	hamadryas b.
S19100040.341666666666667Indiano	Indiano	0.0308642	3	male	No	3.5	non-social neutral	hamadryas b.
S16400020.305555555555556Indiano	Indiano	0.0308642	3	male	No	3.93	non-social neutral	hamadryas b.
S19700030.707638888888889Indiano	Indiano	0.0308642	3	male	No	4.04	non-social neutral	hamadryas b.
S20800100.770138888888889Indiano	Indiano	0.0308642	3	male	No	4.12	non-social neutral	hamadryas b.
S19800040.434027777777778Indiano	Indiano	0.0308642	1	male	No	5	non-social neutral	hamadryas b.
S18200020.34375Indiano	Indiano	0.0308642	3	male	No	5.3	non-social neutral	hamadryas b.
S18500030.438194444444444Indiano	Indiano	0.0308642	3	male	No	5.5	non-social neutral	hamadryas b.
S18700020.374305555555556Indiano	Indiano	0.0308642	3	male	No	5.93	non-social neutral	hamadryas b.
00.371527777777778Indiano	Indiano	0.0308642	3	male	No	5.99	non-social neutral	hamadryas b.
S18700050.385416666666667Indiano	Indiano	0.0308642	3	male	No	6	non-social neutral	hamadryas b.
S19800080.462662037037037Indiano	Indiano	0.0308642	3	male	No	6.25	non-social neutral	hamadryas b.
S18700020.374305555555556Indiano	Indiano	0.0308642	3	male	No	6.78	non-social neutral	hamadryas b.
S18500030.438194444444444Indiano	Indiano	0.0308642	3	male	No	6.79	non-social neutral	hamadryas b.
P13702550.340277777777778Indiano	Indiano	0.0308642	3	male	No	6.86	non-social neutral	hamadryas b.
S18400030.692361111111111Indiano	Indiano	0.0308642	3	male	No	6.9	non-social neutral	hamadryas b.
P13702550.340277777777778Indiano	Indiano	0.0308642	3	male	No	7.23	non-social neutral	hamadryas b.
S19100040.341666666666667Indiano	Indiano	0.0308642	3	male	No	7.29	non-social neutral	hamadryas b.
S16600060.616666666666667Indiano	Indiano	0.0308642	3	male	No	7.52	non-social neutral	hamadryas b.
S1910020.340972222222222Indiano	Indiano	0.0308642	3	male	No	8.5	non-social neutral	hamadryas b.
S18900120.465972222222222Indiano	Indiano	0.0308642	3	male	No	9.29	non-social neutral	hamadryas b.
S15500120.447222222222222Indiano	Indiano	0.0308642	3	male	No	9.5	non-social neutral	hamadryas b.
S18400030.692361111111111Indiano	Indiano	0.0308642	3	male	No	9.53	non-social neutral	hamadryas b.
S19300190.00829861111111111indiano	Indiano	0.0308642	3	male	No	9.76	non-social neutral	hamadryas b.
S19600030.382638888888889Indiano	Indiano	0.0308642	3	male	No	12.76	non-social neutral	hamadryas b.
S19400030.490972222222222Naso	Naso	0.0636277	3	male	No	0.75	non-social neutral	hamadryas b.
S19300030.784722222222222Naso	Naso	0.0636277	3	male	No	0.97	non-social neutral	hamadryas b.
S19800080.462662037037037Naso	Naso	0.0636277	3	male	No	1.31	non-social neutral	hamadryas b.
S20500080.759722222222222Naso	Naso	0.0636277	1	male	No	1.5	non-social neutral	hamadryas b.
S15500080.415972222222222Naso	Naso	0.0636277	3	male	No	1.75	non-social neutral	hamadryas b.
S19300200.00842592592592593naso	Naso	0.0636277	1	male	No	2.24	non-social neutral	hamadryas b.
S18300060.740972222222222Naso	Naso	0.0636277	3	male	No	2.25	non-social neutral	hamadryas b.
S15500120.447222222222222Naso	Naso	0.0636277	3	male	No	2.25	non-social neutral	hamadryas b.
S19100020.720833333333333Naso	Naso	0.0636277	3	male	No	2.25	non-social neutral	hamadryas b.
S20500080.759722222222222Naso	Naso	0.0636277	3	male	No	2.3	non-social neutral	hamadryas b.
S19900100.00729467592592593naso	Naso	0.0636277	3	male	No	2.5	non-social neutral	hamadryas b.
S21100030.717361111111111Naso	Naso	0.0636277	1	male	No	2.5	non-social neutral	hamadryas b.
S22100070.428472222222222Naso	Naso	0.0636277	3	male	No	2.54	non-social neutral	hamadryas b.
S22100050.414583333333333Naso	Naso	0.0636277	3	male	No	2.57	non-social neutral	hamadryas b.
S15500080.415972222222222Naso	Naso	0.0636277	1	male	No	2.61	non-social neutral	hamadryas b.
S19800080.462662037037037Naso	Naso	0.0636277	3	male	No	2.74	non-social neutral	hamadryas b.
S19900100.00729467592592593naso	Naso	0.0636277	1	male	No	2.75	non-social neutral	hamadryas b.
S18700020.374305555555556Naso	Naso	0.0636277	1	male	No	2.84	non-social neutral	hamadryas b.
S18900040.413194444444444Naso	Naso	0.0636277	3	male	No	2.85	non-social neutral	hamadryas b.
S19200040.734027777777778Naso	Naso	0.0636277	3	male	No	3	non-social neutral	hamadryas b.
S21400220.503472222222222Naso	Naso	0.0636277	3	male	No	3	non-social neutral	hamadryas b.
S19300150.00775462962962963naso	Naso	0.0636277	3	male	No	3	non-social neutral	hamadryas b.
S18300060.740972222222222Naso	Naso	0.0636277	3	male	No	3.23	non-social neutral	hamadryas b.
S16400020.305555555555556Naso	Naso	0.0636277	3	male	No	3.25	non-social neutral	hamadryas b.
S19400030.490972222222222Naso	Naso	0.0636277	3	male	No	3.29	non-social neutral	hamadryas b.
S19800080.462662037037037Naso	Naso	0.0636277	3	male	No	3.29	non-social neutral	hamadryas b.
S19900100.00729467592592593naso	Naso	0.0636277	1	male	No	3.41	non-social neutral	hamadryas b.
S19300200.00842592592592593naso	Naso	0.0636277	2	male	No	3.5	non-social neutral	hamadryas b.
S18700030.378472222222222Naso	Naso	0.0636277	3	male	No	3.5	non-social neutral	hamadryas b.
S18700050.385416666666667Naso	Naso	0.0636277	3	male	No	3.75	non-social neutral	hamadryas b.
S15500080.415972222222222Naso	Naso	0.0636277	3	male	No	3.76	non-social neutral	hamadryas b.
S19300150.00775462962962963naso	Naso	0.0636277	3	male	No	3.76	non-social neutral	hamadryas b.
S19800080.462662037037037Naso	Naso	0.0636277	3	male	No	3.79	non-social neutral	hamadryas b.
S15500080.415972222222222Naso	Naso	0.0636277	3	male	No	3.81	non-social neutral	hamadryas b.
S19900100.00729467592592593naso	Naso	0.0636277	3	male	No	3.83	non-social neutral	hamadryas b.
S19400010.421527777777778Naso	Naso	0.0636277	3	male	No	4.15	non-social neutral	hamadryas b.
S15500120.447222222222222Naso	Naso	0.0636277	3	male	No	4.17	non-social neutral	hamadryas b.
S18900040.413194444444444Naso	Naso	0.0636277	3	male	No	4.25	non-social neutral	hamadryas b.
S22100070.428472222222222Naso	Naso	0.0636277	3	male	No	4.43	non-social neutral	hamadryas b.
S18400120.740972222222222Naso	Naso	0.0636277	3	male	No	4.5	non-social neutral	hamadryas b.
S19900100.00729467592592593naso	Naso	0.0636277	3	male	No	4.5	non-social neutral	hamadryas b.
S19300200.00842592592592593naso	Naso	0.0636277	3	male	No	4.51	non-social neutral	hamadryas b.
S19800040.434027777777778Naso	Naso	0.0636277	3	male	No	4.83	non-social neutral	hamadryas b.
S19300030.71875Naso	Naso	0.0636277	3	male	No	4.99	non-social neutral	hamadryas b.
S18300060.740972222222222Naso	Naso	0.0636277	2	male	No	5	non-social neutral	hamadryas b.
S19900100.00729467592592593naso	Naso	0.0636277	3	male	No	5	aggression	hamadryas b.
S18700020.374305555555556Naso	Naso	0.0636277	3	male	No	5	non-social neutral	hamadryas b.
S18400120.740972222222222Naso	Naso	0.0636277	3	male	No	5.29	non-social neutral	hamadryas b.
S16400020.305555555555556Naso	Naso	0.0636277	3	male	No	5.54	non-social neutral	hamadryas b.
S18700020.374305555555556Naso	Naso	0.0636277	3	male	No	5.75	non-social neutral	hamadryas b.
S21400220.503472222222222Naso	Naso	0.0636277	3	male	No	6.06	non-social neutral	hamadryas b.
S19300200.00842592592592593naso	Naso	0.0636277	3	male	No	6.36	non-social neutral	hamadryas b.
S19300030.71875Naso	Naso	0.0636277	3	male	No	6.77	non-social neutral	hamadryas b.
S18500030.438194444444444Naso	Naso	0.0636277	3	male	No	6.79	non-social neutral	hamadryas b.
S21100030.717361111111111Naso	Naso	0.0636277	3	male	No	7.55	non-social neutral	hamadryas b.
S18700020.374305555555556Naso	Naso	0.0636277	3	male	No	7.78	non-social neutral	hamadryas b.
S15500080.415972222222222Naso	Naso	0.0636277	2	male	No	8.01	non-social neutral	hamadryas b.
S19900100.00729467592592593naso	Naso	0.0636277	3	male	No	9.72	non-social neutral	hamadryas b.
S18700020.374305555555556Naso	Naso	0.0636277	3	male	No	10.65	non-social neutral	hamadryas b.
S20200040.707638888888889Orango	Orango	0.0231293	1	male	No	2.45	non-social neutral	hamadryas b.
S1910020.340972222222222Orango	Orango	0.0231293	1	male	No	2.75	non-social neutral	hamadryas b.
S19100010.713194444444444Orango	Orango	0.0231293	3	male	No	3.25	non-social neutral	hamadryas b.
S18700050.385416666666667Orango	Orango	0.0231293	3	male	No	3.38	non-social neutral	hamadryas b.
S15500010.347222222222222Orango	Orango	0.0231293	3	male	No	3.5	non-social neutral	hamadryas b.
S20900020.639583333333333Orango	Orango	0.0231293	1	male	No	4.27	non-social neutral	hamadryas b.
S19600060.405555555555556Orango	Orango	0.0231293	1	male	No	4.29	non-social neutral	hamadryas b.
S20900020.639583333333333Orango	Orango	0.0231293	3	male	No	4.4	non-social neutral	hamadryas b.
S19100060.354861111111111Orango	Orango	0.0231293	1	male	No	4.78	non-social neutral	hamadryas b.
S20500010.717361111111111Orango	Orango	0.0231293	1	male	No	4.87	non-social neutral	hamadryas b.
P13702550.340277777777778Orango	Orango	0.0231293	3	male	No	5	non-social neutral	hamadryas b.
S1560008 (2)0.392361111111111Orango	Orango	0.0231293	3	male	No	5	non-social neutral	hamadryas b.
S16600020.579166666666667Orango	Orango	0.0231293	3	male	No	5.25	non-social neutral	hamadryas b.
S19000080.424305555555556Orango	Orango	0.0231293	1	male	No	5.8	non-social neutral	hamadryas b.
P13702550.340277777777778Orango	Orango	0.0231293	3	male	No	5.82	non-social neutral	hamadryas b.
S19600010.363888888888889Orango	Orango	0.0231293	3	male	No	6.75	non-social neutral	hamadryas b.
S20900020.639583333333333Orango	Orango	0.0231293	1	male	No	7.07	non-social neutral	hamadryas b.
S18400010.672916666666667Orango	Orango	0.0231293	2	male	No	7.26	non-social neutral	hamadryas b.
S16900030.630555555555556Orango	Orango	0.0231293	3	male	No	9.22	non-social neutral	hamadryas b.
S19300150.00775462962962963orecchio tagliato	orecchio tagliato	0.00360639	1	female	No	1.45	non-social neutral	hamadryas b.
S22100050.414583333333333Orecchio Tagliato	orecchio tagliato	0.00360639	3	female	No	2.32	non-social neutral	hamadryas b.
S19400030.490972222222222Orecchio Tagliato	orecchio tagliato	0.00360639	3	female	No	3.51	non-social neutral	hamadryas b.
S19300150.00775462962962963orecchio tagliato	orecchio tagliato	0.00360639	3	female	No	3.52	non-social neutral	hamadryas b.
S19600010.363888888888889Orecchio tagliato	orecchio tagliato	0.00360639	3	female	No	5	non-social neutral	hamadryas b.
S18700070.402083333333333Orecchio Tagliato	orecchio tagliato	0.00360639	3	female	No	5.34	non-social neutral	hamadryas b.
1403	Osso	0.0001	3	female	No	1.63	non-social neutral	gelada
1115	Osso	0.0001	3	female	No	2.91	non-social neutral	gelada
S18200050.388194444444444Ovale	Ovale	0.000854701	1	female	No	0.98	non-social neutral	hamadryas b.
S17000060.469444444444444Ovale	Ovale	0.000854701	1	female	No	2.5	non-social neutral	hamadryas b.
S19600040.390277777777778Ovale	Ovale	0.000854701	3	female	No	3	aggression	hamadryas b.
S21900020.370138888888889Palpebra	Palpebra	0.000724638	1	female	No	2	non-social neutral	hamadryas b.
S1910020.340972222222222Palpebra	Palpebra	0.000724638	3	female	No	3.5	non-social neutral	hamadryas b.
S19900100.00729467592592593palpebra	Palpebra	0.000724638	3	female	No	4.25	non-social neutral	hamadryas b.
S1910020.340972222222222Palpebra	Palpebra	0.000724638	3	female	No	6.75	non-social neutral	hamadryas b.
S19900090.00716747685185185pandorina	pandorina	0.00107701	3	female	No	2.25	non-social neutral	hamadryas b.
S18500120.498611111111111Pandorina	pandorina	0.00107701	3	female	No	5.75	non-social neutral	hamadryas b.
S19400030.490972222222222Patacorta	Patacorta	0.00371402	3	female	No	2.25	non-social neutral	hamadryas b.
S19800060.452777777777778patacorta	Patacorta	0.00371402	3	female	No	3.44	non-social neutral	hamadryas b.
S19800110.00817743055555555patacorta	Patacorta	0.00371402	2	female	No	5.56	non-social neutral	hamadryas b.
S18900140.484027777777778Patacorta	Patacorta	0.00371402	3	female	No	7.77	non-social neutral	hamadryas b.
S15800140.363194444444444Perfettina	Perfettina	0.00369549	3	female	No	3.25	non-social neutral	hamadryas b.
S18900090.434027777777778Perfettina	Perfettina	0.00369549	3	female	No	3.5	non-social neutral	hamadryas b.
S21000080.369444444444444Perfettina	Perfettina	0.00369549	3	female	No	3.75	non-social neutral	hamadryas b.
S19000130.380555555555556Perfettina	Perfettina	0.00369549	3	female	No	4.25	non-social neutral	hamadryas b.
S18900090.434027777777778Perfettina	Perfettina	0.00369549	3	female	No	6.25	non-social neutral	hamadryas b.
S18900090.434027777777778Perfettina	Perfettina	0.00369549	3	female	No	6.5	non-social neutral	hamadryas b.
S19000020.327083333333333Perfetto	Perfetto	0.0162602	3	male	No	1.25	non-social neutral	hamadryas b.
S19000020.327083333333333Perfetto	Perfetto	0.0162602	3	male	No	1.79	non-social neutral	hamadryas b.
S18700110.431944444444444Perfetto	Perfetto	0.0162602	3	male	No	2.63	non-social neutral	hamadryas b.
S20600120.749305555555556Perfetto	Perfetto	0.0162602	1	male	No	3.5	non-social neutral	hamadryas b.
S19000020.327083333333333Perfetto	Perfetto	0.0162602	3	male	No	3.52	non-social neutral	hamadryas b.
S22100180.506944444444444Perfetto	Perfetto	0.0162602	3	male	No	3.62	non-social neutral	hamadryas b.
S21400240.520138888888889Perfetto	Perfetto	0.0162602	1	male	No	3.75	non-social neutral	hamadryas b.
P13702550.340277777777778Perfetto	Perfetto	0.0162602	3	male	No	4	non-social neutral	hamadryas b.
S16900120.427777777777778Perfetto	Perfetto	0.0162602	3	male	No	4.25	non-social neutral	hamadryas b.
S19000070.35625Perfetto	Perfetto	0.0162602	3	male	No	4.53	non-social neutral	hamadryas b.
S16900120.427777777777778Perfetto	Perfetto	0.0162602	3	male	No	4.78	non-social neutral	hamadryas b.
S19300130.00745462962962963perfetto	Perfetto	0.0162602	3	male	No	6	aggression	hamadryas b.
S18700110.431944444444444Perfetto	Perfetto	0.0162602	3	male	No	6.75	non-social neutral	hamadryas b.
S18700110.431944444444444Perfetto	Perfetto	0.0162602	3	male	No	11	non-social neutral	hamadryas b.
S19300030.784722222222222Perpendicolare	Perpendicolare	0.0434783	2	male	No	1.4	non-social neutral	hamadryas b.
P13702550.340277777777778Perpendicolare	Perpendicolare	0.0434783	3	male	No	1.66	non-social neutral	hamadryas b.
S19300030.784722222222222Perpendicolare	Perpendicolare	0.0434783	1	male	No	2.5	non-social neutral	hamadryas b.
S18500100.482638888888889Perpendicolare	Perpendicolare	0.0434783	1	male	No	2.5	non-social neutral	hamadryas b.
S21100070.745833333333333Perpendicolare	Perpendicolare	0.0434783	1	male	No	3	non-social neutral	hamadryas b.
S16400020.305555555555556Perpendicolare	Perpendicolare	0.0434783	3	male	No	3.16	non-social neutral	hamadryas b.
P13702550.340277777777778Perpendicolare	Perpendicolare	0.0434783	1	male	No	3.68	non-social neutral	hamadryas b.
S18500100.482638888888889Perpendicolare	Perpendicolare	0.0434783	3	male	No	3.78	non-social neutral	hamadryas b.
S18500090.480555555555556Perpendicolare	Perpendicolare	0.0434783	3	male	No	3.89	non-social neutral	hamadryas b.
S21100010.711805555555555Perpendicolare	Perpendicolare	0.0434783	1	male	No	4.03	non-social neutral	hamadryas b.
S19000010.320138888888889Perpendicolare	Perpendicolare	0.0434783	3	male	No	4.66	non-social neutral	hamadryas b.
P13702550.340277777777778Perpendicolare	Perpendicolare	0.0434783	3	male	No	5.25	non-social neutral	hamadryas b.
S15900160.742361111111111Perpendicolare	Perpendicolare	0.0434783	3	male	No	5.75	non-social neutral	hamadryas b.
P13702550.340277777777778Perpendicolare	Perpendicolare	0.0434783	3	male	No	11.79	non-social neutral	hamadryas b.
S18200050.388194444444444Pisellina	Pisellina	0.000596303	1	female	No	1	non-social neutral	hamadryas b.
S21100050.725694444444445Pisellina	Pisellina	0.000596303	1	female	No	3	non-social neutral	hamadryas b.
S18900110.441666666666667Polso	Polso	0.0372208	2	male	No	0.6	non-social neutral	hamadryas b.
S18200050.388194444444444Polso	Polso	0.0372208	2	male	No	0.75	non-social neutral	hamadryas b.
S18200050.388194444444444Polso	Polso	0.0372208	1	male	No	1	non-social neutral	hamadryas b.
S21100050.725694444444445Polso	Polso	0.0372208	1	male	No	1.09	non-social neutral	hamadryas b.
S18200050.388194444444444Polso	Polso	0.0372208	1	male	No	1.25	non-social neutral	hamadryas b.
S18400010.672916666666667Polso	Polso	0.0372208	1	male	No	1.75	non-social neutral	hamadryas b.
S19300060.735416666666667Polso	Polso	0.0372208	3	male	No	1.75	aggression	hamadryas b.
S18200050.388194444444444Polso	Polso	0.0372208	1	male	No	1.75	non-social neutral	hamadryas b.
S18200050.388194444444444Polso	Polso	0.0372208	2	male	No	1.87	non-social neutral	hamadryas b.
S17000060.469444444444444Polso	Polso	0.0372208	3	male	No	2	non-social neutral	hamadryas b.
S20200100.755555555555556Polso	Polso	0.0372208	1	male	No	2	non-social neutral	hamadryas b.
S20200010.677777777777778Polso	Polso	0.0372208	1	male	No	2.05	non-social neutral	hamadryas b.
S18200050.388194444444444Polso	Polso	0.0372208	1	male	No	2.08	non-social neutral	hamadryas b.
S18400010.672916666666667Polso	Polso	0.0372208	1	male	No	2.24	non-social neutral	hamadryas b.
S20200010.677777777777778Polso	Polso	0.0372208	1	male	No	2.25	non-social neutral	hamadryas b.
S15500110.438888888888889Polso	Polso	0.0372208	3	male	No	2.25	non-social neutral	hamadryas b.
S20200010.677777777777778Polso	Polso	0.0372208	1	male	No	2.31	non-social neutral	hamadryas b.
S18200050.388194444444444Polso	Polso	0.0372208	2	male	No	2.44	non-social neutral	hamadryas b.
S19200020.724305555555556Polso	Polso	0.0372208	1	male	No	2.5	non-social neutral	hamadryas b.
S19300060.735416666666667Polso	Polso	0.0372208	3	male	No	2.75	affiliation	hamadryas b.
S20500020.725Polso	Polso	0.0372208	3	male	No	2.85	non-social neutral	hamadryas b.
P13702850.411111111111111Polso	Polso	0.0372208	2	male	No	3	non-social neutral	hamadryas b.
S21800040.327083333333333Polso	Polso	0.0372208	3	male	No	3	non-social neutral	hamadryas b.
S19100050.351388888888889Polso	Polso	0.0372208	3	male	No	3.15	non-social neutral	hamadryas b.
S21100050.725694444444445Polso	Polso	0.0372208	2	male	No	3.4	non-social neutral	hamadryas b.
S19100030.733333333333333Polso	Polso	0.0372208	2	male	No	3.5	aggression	hamadryas b.
S17000060.469444444444444Polso	Polso	0.0372208	3	male	No	3.51	non-social neutral	hamadryas b.
S21100050.725694444444445Polso	Polso	0.0372208	3	male	No	3.75	non-social neutral	hamadryas b.
S19300010.00625104166666667polso	Polso	0.0372208	3	male	No	4.05	non-social neutral	hamadryas b.
S21400230.513194444444444Polso	Polso	0.0372208	3	male	No	4.08	non-social neutral	hamadryas b.
S19900030.385416666666667polso	Polso	0.0372208	2	male	No	4.29	non-social neutral	hamadryas b.
S19600060.405555555555556Polso	Polso	0.0372208	3	male	No	4.46	non-social neutral	hamadryas b.
S19000110.368055555555556Polso	Polso	0.0372208	3	male	No	4.5	non-social neutral	hamadryas b.
S18900110.441666666666667Polso	Polso	0.0372208	3	male	No	4.51	non-social neutral	hamadryas b.
S20200110.453472222222222Polso	Polso	0.0372208	3	male	No	4.55	non-social neutral	hamadryas b.
S18200050.388194444444444Polso	Polso	0.0372208	3	male	No	4.75	non-social neutral	hamadryas b.
S20200110.453472222222222Polso	Polso	0.0372208	3	male	No	5.06	non-social neutral	hamadryas b.
S19300170.00796296296296296polso	Polso	0.0372208	3	male	No	5.99	non-social neutral	hamadryas b.
S20200110.453472222222222Polso	Polso	0.0372208	3	male	No	6.55	non-social neutral	hamadryas b.
S19100050.351388888888889Polso	Polso	0.0372208	3	male	No	6.63	non-social neutral	hamadryas b.
S19300210.00863425925925926polso	Polso	0.0372208	1	male	No	1.19	non-social neutral	hamadryas b.
S19800080.462662037037037Puntino	Puntino	0.0211549	3	male	No	1.25	aggression	hamadryas b.
S20500020.725Puntino	Puntino	0.0211549	1	male	No	1.69	non-social neutral	hamadryas b.
S1910020.340972222222222Puntino	Puntino	0.0211549	2	male	No	2	non-social neutral	hamadryas b.
S19800030.427777777777778Puntino	Puntino	0.0211549	3	male	No	2	non-social neutral	hamadryas b.
S21400080.446527777777778Puntino	Puntino	0.0211549	3	male	No	2.25	aggression	hamadryas b.
S1910020.340972222222222Puntino	Puntino	0.0211549	1	male	No	2.25	aggression	hamadryas b.
S18700110.431944444444444Puntino	Puntino	0.0211549	3	male	No	2.75	non-social neutral	hamadryas b.
S19000070.35625Puntino	Puntino	0.0211549	1	male	No	2.75	non-social neutral	hamadryas b.
S18700030.378472222222222Puntino	Puntino	0.0211549	3	male	No	3	non-social neutral	hamadryas b.
S18900140.484027777777778Puntino	Puntino	0.0211549	2	male	No	3	non-social neutral	hamadryas b.
S18900140.484027777777778Puntino	Puntino	0.0211549	3	male	No	3.5	non-social neutral	hamadryas b.
S19600050.693055555555556Puntino	Puntino	0.0211549	3	male	No	3.75	non-social neutral	hamadryas b.
S19600050.693055555555556Puntino	Puntino	0.0211549	3	male	No	4.03	non-social neutral	hamadryas b.
S19000070.35625Puntino	Puntino	0.0211549	3	male	No	4.28	non-social neutral	hamadryas b.
S18900110.441666666666667Puntino	Puntino	0.0211549	3	male	No	4.56	non-social neutral	hamadryas b.
S18700020.374305555555556Puntino	Puntino	0.0211549	3	male	No	4.75	non-social neutral	hamadryas b.
S19800080.462662037037037Puntino	Puntino	0.0211549	1	male	No	5	non-social neutral	hamadryas b.
S1910020.340972222222222Puntino	Puntino	0.0211549	3	male	No	5.03	aggression	hamadryas b.
S19000070.35625Puntino	Puntino	0.0211549	3	male	No	5.25	non-social neutral	hamadryas b.
S18900140.484027777777778Puntino	Puntino	0.0211549	3	male	No	5.46	non-social neutral	hamadryas b.
S20900070.677083333333333Puntino	Puntino	0.0211549	2	male	No	5.78	non-social neutral	hamadryas b.
S19600050.693055555555556Puntino	Puntino	0.0211549	3	male	No	6.76	non-social neutral	hamadryas b.
S18500100.482638888888889Puntino	Puntino	0.0211549	3	male	No	7.04	non-social neutral	hamadryas b.
S18900110.441666666666667Puntino	Puntino	0.0211549	2	male	No	7.05	non-social neutral	hamadryas b.
S19000070.350694444444444Puntino	Puntino	0.0211549	2	male	No	7.21	non-social neutral	hamadryas b.
S21900020.370138888888889Puntino	Puntino	0.0211549	2	male	No	7.6	non-social neutral	hamadryas b.
S21800030.322916666666667Puntino	Puntino	0.0211549	3	male	No	10.79	non-social neutral	hamadryas b.
S19600060.405555555555556Puntino	Puntino	0.0211549	3	male	No	10.79	non-social neutral	hamadryas b.
S21400190.474305555555556Puntino	Puntino	0.0211549	3	male	No	11	non-social neutral	hamadryas b.
S18500100.482638888888889Puntino	Puntino	0.0211549	3	male	No	11	non-social neutral	hamadryas b.
S21800030.322916666666667Puntino	Puntino	0.0211549	3	male	No	13	non-social neutral	hamadryas b.
1112	Rocco	0.25	1	male	Yes	0.83	non-social neutral	gelada
1102	Rocco	0.25	3	male	No	0.99	non-social neutral	gelada
1114	Rocco	0.25	1	male	Yes	1.01	aggression	gelada
1034	Rocco	0.25	1	male	Yes	1.42	non-social neutral	gelada
1104	Rocco	0.25	1	male	Yes	1.49	non-social neutral	gelada
1106	Rocco	0.25	3	male	No	1.5	non-social neutral	gelada
1117	Rocco	0.25	1	male	Yes	1.51	affiliation	gelada
1121	Rocco	0.25	2	male	Yes	1.53	affiliation	gelada
1120	Rocco	0.25	1	male	Yes	1.56	affiliation	gelada
1035	Rocco	0.25	1	male	Yes	1.6	non-social neutral	gelada
1122	Rocco	0.25	1	male	Yes	1.63	affiliation	gelada
1096	Rocco	0.25	3	male	Yes	1.76	non-social neutral	gelada
1272	Rocco	0.25	3	male	No	1.82	non-social neutral	gelada
1007	Rocco	0.25	3	male	Yes	1.85	affiliation	gelada
985	Rocco	0.25	1	male	Yes	1.86	affiliation	gelada
1108	Rocco	0.25	3	male	Yes	1.91	non-social neutral	gelada
1015	Rocco	0.25	3	male	Yes	1.95	affiliation	gelada
1101	Rocco	0.25	3	male	No	2.04	non-social neutral	gelada
992	Rocco	0.25	3	male	No	2.15	non-social neutral	gelada
1010	Rocco	0.25	3	male	Yes	2.16	affiliation	gelada
1273	Rocco	0.25	3	male	No	2.19	non-social neutral	gelada
1009	Rocco	0.25	3	male	Yes	2.21	affiliation	gelada
1011	Rocco	0.25	3	male	No	2.24	aggression	gelada
1105	Rocco	0.25	3	male	Yes	2.26	non-social neutral	gelada
991	Rocco	0.25	3	male	Yes	2.37	non-social neutral	gelada
1113	Rocco	0.25	3	male	Yes	2.43	non-social neutral	gelada
1008	Rocco	0.25	3	male	Yes	2.45	affiliation	gelada
1014	Rocco	0.25	3	male	No	2.66	aggression	gelada
1013	Rocco	0.25	3	male	No	2.8	aggression	gelada
1109	Rocco	0.25	3	male	No	3.49	non-social neutral	gelada
1012	Rocco	0.25	3	male	Yes	4.35	aggression	gelada
1107	Rocco	0.25	3	male	Yes	4.39	non-social neutral	gelada
990	Rocco	0.25	3	male	Yes	5.49	non-social neutral	gelada
1097	Roll	0.0001	1	female	Yes	1.31	non-social neutral	gelada
1404	Roll	0.0001	1	female	No	1.73	non-social neutral	gelada
S19300130.00745462962962963rossonero	rossonero	0.0197445	2	male	No	0.99	aggression	hamadryas b.
S20900040.652083333333333Rossonero	rossonero	0.0197445	3	male	No	1.5	non-social neutral	hamadryas b.
S18500120.498611111111111Rossonero	rossonero	0.0197445	2	male	No	1.75	non-social neutral	hamadryas b.
S20200080.434722222222222Rossonero	rossonero	0.0197445	2	male	No	2	aggression	hamadryas b.
S18500120.498611111111111Rossonero	rossonero	0.0197445	3	male	No	2.75	non-social neutral	hamadryas b.
S18500120.498611111111111Rossonero	rossonero	0.0197445	3	male	No	3.05	non-social neutral	hamadryas b.
S19600060.405555555555556Rossonero	rossonero	0.0197445	3	male	No	3.34	non-social neutral	hamadryas b.
S1910020.340972222222222Rossonero	rossonero	0.0197445	2	male	No	3.54	non-social neutral	hamadryas b.
S15800140.363194444444444Rossonero	rossonero	0.0197445	3	male	No	4.25	non-social neutral	hamadryas b.
S1910020.340972222222222Rossonero	rossonero	0.0197445	3	male	No	4.54	non-social neutral	hamadryas b.
S19600060.405555555555556Rossonero	rossonero	0.0197445	3	male	No	4.56	non-social neutral	hamadryas b.
S1910020.340972222222222Rossonero	rossonero	0.0197445	1	male	No	5.37	non-social neutral	hamadryas b.
P13701750.702777777777778Rossonero	rossonero	0.0197445	3	male	No	6.25	non-social neutral	hamadryas b.
S17000040.457638888888889Rossonero	rossonero	0.0197445	1	male	No	6.77	non-social neutral	hamadryas b.
S19800030.427777777777778Rossonero	rossonero	0.0197445	3	male	No	7.25	non-social neutral	hamadryas b.
S19100050.351388888888889Rossonero	rossonero	0.0197445	3	male	No	8.28	non-social neutral	hamadryas b.
S18500100.482638888888889Rossonero	rossonero	0.0197445	3	male	No	8.53	non-social neutral	hamadryas b.
S18900130.472916666666667Rossonero	rossonero	0.0197445	3	male	No	8.66	non-social neutral	hamadryas b.
S17000040.457638888888889Rossonero	rossonero	0.0197445	2	male	No	9.53	non-social neutral	hamadryas b.
S21800050.336111111111111Rossonero	rossonero	0.0197445	3	male	No	15.25	non-social neutral	hamadryas b.
1098	Ruga	0.0048	1	female	No	1.15	non-social neutral	gelada
1124	Ruga	0.0048	1	female	Yes	1.25	affiliation	gelada
1099	Ruga	0.0048	3	female	No	4	non-social neutral	gelada
1287	Sally	0.0001	1	female	No	1.87	affiliation	gelada
1110	Sandro	0.0894309	1	male	Yes	1.56	affiliation	gelada
986	Sandro	0.0894309	3	male	No	1.6	affiliation	gelada
1119	Sandro	0.0894309	1	male	Yes	1.77	affiliation	gelada
1149	Sandro	0.0894309	3	male	No	1.81	aggression	gelada
1118	Sandro	0.0894309	3	male	Yes	1.95	affiliation	gelada
1111	Sandro	0.0894309	1	male	Yes	2.11	affiliation	gelada
987	Sandro	0.0894309	3	male	No	2.33	non-social neutral	gelada
1038	Sandro	0.0894309	3	male	No	2.44	non-social neutral	gelada
1037	Sandro	0.0894309	3	male	Yes	2.98	non-social neutral	gelada
1125	Sandro	0.0894309	2	male	Yes	3.13	affiliation	gelada
988	Sandro	0.0894309	3	male	No	3.36	non-social neutral	gelada
1040	Sandro	0.0894309	3	male	Yes	4.98	affiliation	gelada
1123	Sandro	0.0894309	3	male	Yes	5.52	non-social neutral	gelada
1394	Schiarita	0.0328	3	female	No	1.29	affiliation	gelada
1382	Schiarita	0.0328	1	female	No	1.31	affiliation	gelada
1387	sciura	0.0145	1	female	No	1.93	affiliation	gelada
S19200100.773611111111111Sfregiato	Sfregiato	0.0171821	1	male	No	0.75	non-social neutral	hamadryas b.
S19100010.713194444444444Sfregiato	Sfregiato	0.0171821	3	male	No	2	non-social neutral	hamadryas b.
S19200100.773611111111111Sfregiato	Sfregiato	0.0171821	1	male	No	2.25	non-social neutral	hamadryas b.
P13702790.397222222222222Sfregiato	Sfregiato	0.0171821	3	male	No	2.73	non-social neutral	hamadryas b.
S19700030.707638888888889Sfregiato	Sfregiato	0.0171821	3	male	No	2.78	non-social neutral	hamadryas b.
S16200030.363888888888889Sfregiato	Sfregiato	0.0171821	3	male	No	2.8	non-social neutral	hamadryas b.
S19100010.713194444444444Sfregiato	Sfregiato	0.0171821	3	male	No	4.1	affiliation	hamadryas b.
S16200030.363888888888889Sfregiato	Sfregiato	0.0171821	3	male	No	4.5	non-social neutral	hamadryas b.
S19100010.713194444444444Sfregiato	Sfregiato	0.0171821	1	male	No	4.55	affiliation	hamadryas b.
S16400020.305555555555556Sfregiato	Sfregiato	0.0171821	3	male	No	5	non-social neutral	hamadryas b.
S19100060.354861111111111Sfregiato	Sfregiato	0.0171821	3	male	No	7.29	non-social neutral	hamadryas b.
S22100030.401388888888889Sfregiato	Sfregiato	0.0171821	1	male	No	7.85	non-social neutral	hamadryas b.
S21800070.351388888888889Sfregiato	Sfregiato	0.0171821	3	male	No	8.54	non-social neutral	hamadryas b.
S22100030.401388888888889Sfregiato	Sfregiato	0.0171821	3	male	No	9	non-social neutral	hamadryas b.
1005	Sine	0.0402	1	female	No	1.18	affiliation	gelada
1381	Sine	0.0402	1	female	No	1.27	affiliation	gelada
1006	Sine	0.0402	3	female	No	1.51	affiliation	gelada
1004	Sine	0.0402	1	female	No	1.79	affiliation	gelada
1380	Sine	0.0402	1	female	No	2.03	affiliation	gelada
1003	Sine	0.0402	1	female	No	2.1	affiliation	gelada
1136	Small	0.0001	1	female	No	2	affiliation	gelada
1388	sorcia	0.0104	1	female	No	1.19	affiliation	gelada
1391	sorcia	0.0104	1	female	No	1.71	affiliation	gelada
1178	sorcia	0.0104	1	female	No	2.13	affiliation	gelada
S19400030.490972222222222Spallasfatta	Spallasfatta	0.00139276	1	female	No	2.75	non-social neutral	hamadryas b.
S16600010.56875Spallasfatta	Spallasfatta	0.00139276	2	female	No	3.5	non-social neutral	hamadryas b.
S19800110.00817743055555555spallasfatta	spallasfatta	0.00139276	3	female	No	4.25	non-social neutral	hamadryas b.
S19300160.0078125spallasfatta	spallasfatta	0.00139276	3	female	No	5.24	non-social neutral	hamadryas b.
S19000070.35625Spallasfatta	Spallasfatta	0.00139276	3	female	No	5.27	non-social neutral	hamadryas b.
S18700080.406944444444444Spallasfatta	Spallasfatta	0.00139276	3	female	No	5.5	non-social neutral	hamadryas b.
1286	Spilla	0.0001	1	female	No	3.73	non-social neutral	gelada
1177	Spot	0.0001	1	female	No	1.42	non-social neutral	gelada
1241	Stacy	0.0234	3	female	No	1.93	affiliation	gelada
S19400010.421527777777778Sterna	Sterna	0.00261438	3	female	No	2.25	non-social neutral	hamadryas b.
S21400170.464583333333333Sterna	Sterna	0.00261438	2	female	No	3	non-social neutral	hamadryas b.
S15800140.363194444444444Sterna	Sterna	0.00261438	2	female	No	3.25	non-social neutral	hamadryas b.
P13702550.340277777777778Sterna	Sterna	0.00261438	3	female	No	4.01	non-social neutral	hamadryas b.
S19600060.405555555555556Sterna	Sterna	0.00261438	2	female	No	4.71	non-social neutral	hamadryas b.
S16600040.60625Sterna	Sterna	0.00261438	3	female	No	5.01	non-social neutral	hamadryas b.
S19400010.421527777777778Sterna	Sterna	0.00261438	3	female	No	5.53	non-social neutral	hamadryas b.
1415	Strip	0.0201149	1	female	No	1.17	non-social neutral	gelada
1417	Strip	0.0201149	1	female	No	1.35	non-social neutral	gelada
1044	Strip	0.0201149	1	female	No	1.7	affiliation	gelada
1194	Strip	0.0201149	3	female	No	2.71	non-social neutral	gelada
1043	Strip	0.0201149	1	female	No	2.82	affiliation	gelada
1191	Strip	0.0201149	3	female	No	4.29	non-social neutral	gelada
1179	Strip	0.0201149	3	female	No	5.77	non-social neutral	gelada
1277	Striscia	0.00862069	1	female	No	1.46	affiliation	gelada
1276	Striscia	0.00862069	1	female	No	1.84	affiliation	gelada
1278	Striscia	0.00862069	1	female	No	1.89	affiliation	gelada
1211	Striscia	0.00862069	3	female	No	1.92	aggression	gelada
1396	Striscia	0.00862069	1	female	No	2.38	affiliation	gelada
1047	Sumo	0.203125	3	male	No	1.01	non-social neutral	gelada
1027	Sumo	0.203125	3	male	Yes	1.07	non-social neutral	gelada
1379	Sumo	0.203125	3	male	No	1.19	non-social neutral	gelada
1045	Sumo	0.203125	3	male	No	1.24	non-social neutral	gelada
1020	Sumo	0.203125	2	male	Yes	1.34	aggression	gelada
1021	Sumo	0.203125	2	male	Yes	1.4	aggression	gelada
1033	Sumo	0.203125	3	male	Yes	1.49	non-social neutral	gelada
1017	Sumo	0.203125	3	male	No	1.67	non-social neutral	gelada
1028	Sumo	0.203125	3	male	No	1.73	non-social neutral	gelada
1031	Sumo	0.203125	3	male	Yes	1.76	non-social neutral	gelada
1293	Sumo	0.203125	3	male	No	1.78	non-social neutral	gelada
1022	Sumo	0.203125	3	male	Yes	1.9	non-social neutral	gelada
1284	Sumo	0.203125	3	male	No	1.97	non-social neutral	gelada
1135	Susy	0.0148	1	female	No	1.43	affiliation	gelada
1134	Susy	0.0148	1	female	No	1.54	affiliation	gelada
1126	Tinino1	0.0215054	1	male	Yes	1.38	affiliation	gelada
1158	Tinino1	0.0215054	1	male	No	2.07	affiliation	gelada
1127	Tinino1	0.0215054	1	male	Yes	3.73	non-social neutral	gelada
1181	Tinino2	0.037037	1	male	No	1.23	affiliation	gelada
1103	Tinino2	0.037037	1	male	No	1.96	non-social neutral	gelada
1100	Tinino2	0.037037	1	male	No	2.2	non-social neutral	gelada
1202	Tino	0.111111	1	male	No	1.01	non-social neutral	gelada
1206	Tino	0.111111	1	male	No	1.03	non-social neutral	gelada
1294	Tino	0.111111	1	male	No	1.08	non-social neutral	gelada
1029	Tino	0.111111	3	male	No	1.4	non-social neutral	gelada
1303	Tino	0.111111	3	male	No	1.45	non-social neutral	gelada
1203	Tino	0.111111	1	male	No	1.52	non-social neutral	gelada
1204	Tino	0.111111	3	male	No	1.56	non-social neutral	gelada
1289	Tino	0.111111	3	male	No	1.61	non-social neutral	gelada
1297	Tino	0.111111	3	male	No	1.68	non-social neutral	gelada
1295	Tino	0.111111	3	male	No	1.77	non-social neutral	gelada
1201	Tino	0.111111	2	male	No	1.8	non-social neutral	gelada
1200	Tino	0.111111	1	male	No	2	non-social neutral	gelada
1030	Tino	0.111111	3	male	No	2.1	non-social neutral	gelada
1205	Tino	0.111111	3	male	No	4.03	non-social neutral	gelada
S19100080.360416666666667Tre	Tre	0.00247647	1	female	No	2	non-social neutral	hamadryas b.
S20600060.704861111111111Tre	Tre	0.00247647	3	female	No	3.25	non-social neutral	hamadryas b.
P13704430.316666666666667Tre	Tre	0.00247647	1	female	No	3.37	non-social neutral	hamadryas b.
P13704430.316666666666667Tre	Tre	0.00247647	3	female	No	5	non-social neutral	hamadryas b.
S21400170.464583333333333Tre	Tre	0.00247647	1	female	No	5.79	non-social neutral	hamadryas b.
S19800110.00817743055555555tre	Tre	0.00247647	2	female	No	*	aggression	hamadryas b.
1116	Tris	0.0069	1	female	Yes	1.39	affiliation	gelada
1398	Tris	0.0069	1	female	No	1.8	non-social neutral	gelada
1036	Tris	0.0069	1	female	Yes	2.56	non-social neutral	gelada
S19000070.350694444444444V	V	0.00130208	3	female	No	2.75	non-social neutral	hamadryas b.
S19300180.00809027777777778v	V	0.00130208	3	female	No	4.85	non-social neutral	hamadryas b.
S18700020.374305555555556V	V	0.00130208	3	female	No	5.75	non-social neutral	hamadryas b.
S21800040.327083333333333Vecchia	Vecchia	0.00436681	2	female	No	5.5	non-social neutral	hamadryas b.
S19400030.490972222222222Vecchia	Vecchia	0.00436681	3	female	No	13.6	non-social neutral	hamadryas b.
S19300170.00796296296296296 verruca	verruca	0.0330722	3	male	No	4	aggression	hamadryas b.
S19300170.00796296296296296 verruca	verruca	0.0330722	3	male	No	4.19	non-social neutral	hamadryas b.
S20500030.735416666666667Verruca	verruca	0.0330722	3	male	No	0.75	non-social neutral	hamadryas b.
S18900090.434027777777778Verruca	verruca	0.0330722	3	male	No	1.25	non-social neutral	hamadryas b.
S19900070.413194444444444verruca	verruca	0.0330722	3	male	No	1.5	non-social neutral	hamadryas b.
S18300060.740972222222222Verruca	verruca	0.0330722	1	male	No	1.52	non-social neutral	hamadryas b.
S20200050.425Verruca	verruca	0.0330722	3	male	No	1.65	affiliation	hamadryas b.
S20500040.741666666666667Verruca	verruca	0.0330722	2	male	No	1.74	non-social neutral	hamadryas b.
S19700080.745833333333333Verruca	verruca	0.0330722	3	male	No	2	non-social neutral	hamadryas b.
S18900090.434027777777778Verruca	verruca	0.0330722	3	male	No	2	non-social neutral	hamadryas b.
S16900030.630555555555556Verruca	verruca	0.0330722	1	male	No	2.25	post-copulation	hamadryas b.
S19600050.693055555555556Verruca	verruca	0.0330722	3	male	No	2.25	non-social neutral	hamadryas b.
S15800140.363194444444444Verruca	verruca	0.0330722	3	male	No	2.25	non-social neutral	hamadryas b.
S18900130.472916666666667Verruca	verruca	0.0330722	3	male	No	2.29	non-social neutral	hamadryas b.
S20500030.735416666666667Verruca	verruca	0.0330722	3	male	No	2.5	non-social neutral	hamadryas b.
S16600030.588888888888889Verruca	verruca	0.0330722	3	male	No	2.5	non-social neutral	hamadryas b.
S15800170.378472222222222Verruca	verruca	0.0330722	3	male	No	2.5	non-social neutral	hamadryas b.
S19800080.462662037037037Verruca	verruca	0.0330722	3	male	No	2.54	aggression	hamadryas b.
S19900070.413194444444444verruca	verruca	0.0330722	3	male	No	2.75	non-social neutral	hamadryas b.
S19600100.722916666666667Verruca	verruca	0.0330722	3	male	No	2.75	non-social neutral	hamadryas b.
S17000080.482638888888889Verruca	verruca	0.0330722	3	male	No	2.75	aggression	hamadryas b.
S16800060.761111111111111Verruca	verruca	0.0330722	2	male	No	3	non-social neutral	hamadryas b.
S1560003 (2)0.352083333333333Verruca	verruca	0.0330722	3	male	No	3	non-social neutral	hamadryas b.
S19900120.00753472222222222verruca	verruca	0.0330722	2	male	No	3	non-social neutral	hamadryas b.
S18900100.436805555555556Verruca	verruca	0.0330722	3	male	No	3.25	non-social neutral	hamadryas b.
S15600060.465972222222222Verruca	verruca	0.0330722	3	male	No	3.25	aggression	hamadryas b.
S16600030.588888888888889Verruca	verruca	0.0330722	3	male	No	3.42	non-social neutral	hamadryas b.
S19600100.722916666666667Verruca	verruca	0.0330722	3	male	No	3.49	non-social neutral	hamadryas b.
S21400100.440277777777778Verruca	verruca	0.0330722	2	male	No	3.5	aggression	hamadryas b.
S18900130.472916666666667Verruca	verruca	0.0330722	3	male	No	4	non-social neutral	hamadryas b.
S19800110.00817743055555555verruca	verruca	0.0330722	3	male	No	4	aggression	hamadryas b.
S20800060.753472222222222Verruca	verruca	0.0330722	3	male	No	4	non-social neutral	hamadryas b.
S18400120.740972222222222Verruca	verruca	0.0330722	2	male	No	4	non-social neutral	hamadryas b.
S19800030.427777777777778Verruca	verruca	0.0330722	3	male	No	4.5	non-social neutral	hamadryas b.
S19800050.438888888888889Verruca	verruca	0.0330722	2	male	No	4.75	non-social neutral	hamadryas b.
S18300070.747916666666667Verruca	verruca	0.0330722	3	male	No	5	non-social neutral	hamadryas b.
S19300170.00796296296296296verruca	verruca	0.0330722	3	male	No	5	aggression	hamadryas b.
S19300180.00809027777777778verruca	verruca	0.0330722	3	male	No	5.5	aggression	hamadryas b.
S21400170.464583333333333Verruca	verruca	0.0330722	3	male	No	6.28	non-social neutral	hamadryas b.
S19800010.420138888888889verruca bianca	verruca bianca	0.0330722	1	female	No	2	aggression	hamadryas b.
S19800100.479861111111111verruca bianca	verruca bianca	0.0330722	1	female	No	2.54	non-social neutral	hamadryas b.
S20200020.399305555555556Verruca bianca	verruca bianca	0.0330722	3	female	No	3.28	non-social neutral	hamadryas b.
S19800100.479861111111111verruca bianca	verruca bianca	0.0330722	2	female	No	3.5	non-social neutral	hamadryas b.
S19300050.718055555555556Verruca Bianca	verruca bianca	0.0330722	3	female	No	3.78	non-social neutral	hamadryas b.
S20200050.716666666666667Verruca bianca	verruca bianca	0.0330722	1	female	No	4.05	non-social neutral	hamadryas b.
S16400020.305555555555556Verruca Bianca	verruca bianca	0.0330722	3	female	No	5	non-social neutral	hamadryas b.
S21800070.351388888888889Verruca Bianca	verruca bianca	0.0330722	3	female	No	5.5	non-social neutral	hamadryas b.
S15800130.360416666666667Verruca Bianca	verruca bianca	0.0330722	2	female	No	5.75	non-social neutral	hamadryas b.
S18900030.400694444444444Verruca Bianca	verruca bianca	0.0330722	2	female	No	6.29	non-social neutral	hamadryas b.
S15500110.438888888888889Verruca Bianca	verruca bianca	0.0330722	3	female	No	6.5	non-social neutral	hamadryas b.

## Sheet: Model 6
trigger subject	yawn ID	trigger yawn type	trigger yawn duration	receiver subject	visual detection	yawn response	Audience size	trigger sex	receiver sex	groomingindex	proximityindex	species	spontaneous yawning frequency of the receiver
INDIANO	INDIANO35.3	3	5.3	OT	1	0	1	m	f	0.378238	0.207254	hamadryas	0.00360639
POLSO	POLSO11.25	1	1.25	Ovale	1	1	3	m	f	0.392157	0.0588235	hamadryas	0.000854701
POLSO	POLSO11.25	1	1.25	H	1	0	3	m	f	0.336601	0.0686284	hamadryas	0.00149477
POLSO	POLSO11.25	1	1.25	pisellina	0	0	3	m	f	0.422907	0.0748899	hamadryas	0.000596303
Ovale	Ovale10.98	1	0.98	H	0	1	2	f	f	0.614035	0.0307018	hamadryas	0.00149477
Ovale	Ovale10.98	1	0.98	POLSO	1	0	2	f	m	0.392157	0.0588235	hamadryas	0.0372208
H	H15	1	5	POLSO	1	1	3	f	m	0.336601	0.0686284	hamadryas	0.0372208
H	H15	1	5	Ovale	0	0	3	f	f	0.614035	0.0307018	hamadryas	0.000854701
H	H15	1	5	pisellina	0	0	3	f	f	0.356522	0.0782609	hamadryas	0.000596303
POLSO	POLSO20.75	2	0.75	pisellina	1	1	1	m	f	0.422907	0.0748899	hamadryas	0.000596303
puntino	puntino35.25	3	5.25	pandorina	1	0	4	m	f	0.378788	0.0984848	hamadryas	0.00107701
puntino	puntino35.25	3	5.25	V	1	0	4	m	f	0.595041	0.103306	hamadryas	0.00130208
puntino	puntino35.25	3	5.25	Ovale	0	0	4	m	f	0	0	hamadryas	0.000854701
puntino	puntino35.25	3	5.25	H	0	0	4	m	f	0	0	hamadryas	0.00149477
puntino	puntino12.75	1	2.75	pandorina	1	0	2	m	f	0.378788	0.0984848	hamadryas	0.00107701
puntino	puntino12.75	1	2.75	Spallasfatta	1	1	2	m	f	0	0.134228	hamadryas	0.00139276
Spallasfatta	Spallasfatta35.26	3	5.26	Perfetto	1	1	2	f	m	0	0.05	hamadryas	0.0162602
Spallasfatta	Spallasfatta35.26	3	5.26	pandorina	0	0	2	f	f	0	0	hamadryas	0.00107701
Perfetto	Perfetto34.53	3	4.53	V	1	0	2	m	f	0	0	hamadryas	0.00130208
Perfetto	Perfetto34.53	3	4.53	pandorina	0	0	2	m	f	0	0	hamadryas	0.00107701
puntino	puntino34.29	3	4.29	pandorina	1	0	1	m	f	0.378788	0.0984848	hamadryas	0.00107701
POLSO	POLSO34.5	3	4.5	H	1	0	2	m	f	0.336601	0.0686284	hamadryas	0.00149477
POLSO	POLSO34.5	3	4.5	Ovale	1	0	2	m	f	0.392157	0.0588235	hamadryas	0.000854701
Verruca	Verruca22	2	2	perfettina	1	0	3	m	f	0.351351	0.175676	hamadryas	0.00369549
Verruca	Verruca22	2	2	tre	0	0	3	m	f	0.447761	0.233831	hamadryas	0.00247647
Verruca	Verruca22	2	2	Spallasfatta	0	0	3	m	f	0	0.0393701	hamadryas	0.00139276
INDIANO	INDIANO12.5	1	2.5	naso	1	1	7	m	m	0.147727	0.00568182	hamadryas	0.0636277
INDIANO	INDIANO12.5	1	2.5	Verruca	1	0	7	m	m	0	0	hamadryas	0.0330722
INDIANO	INDIANO12.5	1	2.5	tre	1	0	7	m	f	0	0	hamadryas	0.00247647
INDIANO	INDIANO12.5	1	2.5	cicciona	0	0	7	m	f	0.348018	0.15859	hamadryas	0.00220459
INDIANO	INDIANO12.5	1	2.5	perfettina	0	0	7	m	f	0	0.0192308	hamadryas	0.00369549
INDIANO	INDIANO12.5	1	2.5	OT	0	0	7	m	f	0.378238	0.207254	hamadryas	0.00360639
INDIANO	INDIANO12.5	1	2.5	buco sx	0	0	7	m	f	0.228412	0.208914	hamadryas	0.0049975
naso	naso25	2	5	buco sx	1	0	6	m	f	0.552817	0.133803	hamadryas	0.0049975
naso	naso25	2	5	Verruca	1	0	6	m	m	0.554217	0	hamadryas	0.0330722
naso	naso25	2	5	tre	1	0	6	m	f	0	0	hamadryas	0.00247647
naso	naso25	2	5	cicciona	0	0	6	m	f	0	0.267442	hamadryas	0.00220459
naso	naso25	2	5	perfettina	0	0	6	m	f	0	0	hamadryas	0.00369549
naso	naso25	2	5	OT	0	0	6	m	f	0.117347	0.0612245	hamadryas	0.00360639
naso	naso33.23	3	3.23	buco sx	1	0	6	m	f	0.552817	0.133803	hamadryas	0.0049975
naso	naso33.23	3	3.23	Verruca	1	0	6	m	m	0.554217	0	hamadryas	0.0330722
naso	naso33.23	3	3.23	tre	1	0	6	m	f	0	0	hamadryas	0.00247647
naso	naso33.23	3	3.23	cicciona	0	0	6	m	f	0	0.267442	hamadryas	0.00220459
naso	naso33.23	3	3.23	perfettina	0	0	6	m	f	0	0	hamadryas	0.00369549
naso	naso33.23	3	3.23	OT	0	0	6	m	f	0.117347	0.0612245	hamadryas	0.00360639
naso	naso32.25	3	2.25	buco sx	1	0	6	m	f	0.552817	0.133803	hamadryas	0.0049975
naso	naso32.25	3	2.25	tre	1	0	6	m	f	0	0	hamadryas	0.00247647
naso	naso32.25	3	2.25	cicciona	0	0	6	m	f	0	0.267442	hamadryas	0.00220459
naso	naso32.25	3	2.25	perfettina	0	0	6	m	f	0	0	hamadryas	0.00369549
naso	naso32.25	3	2.25	OT	0	0	6	m	f	0.117347	0.0612245	hamadryas	0.00360639
Verruca	Verruca11.52	1	1.52	naso	1	0	5	m	m	0.554217	0	hamadryas	0.0636277
Verruca	Verruca11.52	1	1.52	tre	0	0	5	m	f	0.447761	0.233831	hamadryas	0.00247647
Verruca	Verruca11.52	1	1.52	cicciona	0	0	5	m	f	0	0	hamadryas	0.00220459
Verruca	Verruca11.52	1	1.52	perfettina	1	0	5	m	f	0.351351	0.175676	hamadryas	0.00369549
Verruca	Verruca11.52	1	1.52	OT	0	0	5	m	f	0	0	hamadryas	0.00360639
Verruca	Verruca35	3	5	tre	1	0	5	m	f	0.447761	0.233831	hamadryas	0.00247647
Verruca	Verruca35	3	5	perfettina	1	0	5	m	f	0.351351	0.175676	hamadryas	0.00369549
Verruca	Verruca35	3	5	puntino	1	0	5	m	m	0	0	hamadryas	0.0211549
Verruca	Verruca35	3	5	pandorina	1	0	5	m	f	0	0	hamadryas	0.00107701
Verruca	Verruca35	3	5	V	0	0	5	m	f	0	0.0117647	hamadryas	0.00130208
puntino	puntino12.25	1	2.25	V	1	0	11	m	f	0.595041	0.103306	hamadryas	0.00130208
puntino	puntino12.25	1	2.25	pandorina	1	0	11	m	f	0.378788	0.0984848	hamadryas	0.00107701
puntino	puntino12.25	1	2.25	Verruca	0	0	11	m	m	0	0	hamadryas	0.0330722
puntino	puntino12.25	1	2.25	perfettina	0	0	11	m	f	0	0	hamadryas	0.00369549
puntino	puntino12.25	1	2.25	tre	0	0	11	m	f	0	0	hamadryas	0.00247647
puntino	puntino12.25	1	2.25	Spallasfatta	0	0	11	m	f	0	0.134228	hamadryas	0.00139276
puntino	puntino12.25	1	2.25	Orango	0	0	11	m	m	0	0	hamadryas	0.0231293
puntino	puntino12.25	1	2.25	INDIANO	0	0	11	m	m	0	0	hamadryas	0.0308642
puntino	puntino12.25	1	2.25	OT	0	0	11	m	f	0	0.0060241	hamadryas	0.00360639
puntino	puntino12.25	1	2.25	buco sx	0	0	11	m	f	0	0.0597015	hamadryas	0.0049975
puntino	puntino12.25	1	2.25	V	0	0	11	m	f	0	0	hamadryas	0.00130208
puntino	puntino35.03	3	5.03	palpebra	1	1	6	m	f	0	0	hamadryas	0.000724638
puntino	puntino35.03	3	5.03	pandorina	1	0	6	m	f	0.378788	0.0984848	hamadryas	0.00107701
puntino	puntino35.03	3	5.03	V	1	0	6	m	f	0.595041	0.103306	hamadryas	0.00130208
puntino	puntino35.03	3	5.03	INDIANO	1	0	6	m	m	0	0	hamadryas	0.0308642
puntino	puntino35.03	3	5.03	OT	0	0	6	m	f	0	0.0060241	hamadryas	0.00360639
puntino	puntino35.03	3	5.03	cicciona	0	0	6	m	f	0	0.148837	hamadryas	0.00220459
palpebra	palpebra36.75	3	6.75	rossonero	1	1	4	f	m	0	0.168628	hamadryas	0.0197445
palpebra	palpebra36.75	3	6.75	INDIANO	1	0	4	f	m	0	0	hamadryas	0.0308642
palpebra	palpebra36.75	3	6.75	OT	0	0	4	f	f	0	0	hamadryas	0.00360639
palpebra	palpebra36.75	3	6.75	cicciona	0	0	4	f	f	0	0	hamadryas	0.00220459
puntino	puntino22	2	2	rossonero	0	0	6	m	m	0	0	hamadryas	0.0197445
puntino	puntino22	2	2	V	1	0	6	m	f	0.595041	0.130306	hamadryas	0.00130208
puntino	puntino22	2	2	pandorina	1	0	6	m	f	0.378788	0.0984848	hamadryas	0.00107701
puntino	puntino22	2	2	cicciona	1	0	6	m	f	0	0.148837	hamadryas	0.00220459
puntino	puntino22	2	2	OT	1	0	6	m	f	0	0.0060241	hamadryas	0.00360639
puntino	puntino22	2	2	INDIANO	0	0	6	m	m	0	0	hamadryas	0.0308642
INDIANO	INDIANO38.5	3	8.5	pandorina	1	0	5	m	f	0	0.0537634	hamadryas	0.00107701
INDIANO	INDIANO38.5	3	8.5	palpebra	1	1	5	m	f	0	0	hamadryas	0.000724638
INDIANO	INDIANO38.5	3	8.5	OT	1	0	5	m	f	0.378238	0.207254	hamadryas	0.00360639
INDIANO	INDIANO38.5	3	8.5	cicciona	0	0	5	m	f	0.348018	0.15859	hamadryas	0.00220459
INDIANO	INDIANO38.5	3	8.5	V	0	0	5	m	f	0	0	hamadryas	0.00130208
palpebra	palpebra33.5	3	3.5	pandorina	1	0	4	f	f	0.0784314	0.0784314	hamadryas	0.00107701
palpebra	palpebra33.5	3	3.5	OT	1	0	4	f	f	0	0	hamadryas	0.00360639
palpebra	palpebra33.5	3	3.5	V	1	0	4	f	f	0	0	hamadryas	0.00130208
palpebra	palpebra33.5	3	3.5	cicciona	0	0	4	f	f	0	0	hamadryas	0.00220459
Orango	Orango32.75	3	2.75	puntino	1	0	7	m	m	0	0	hamadryas	0.0211549
Orango	Orango32.75	3	2.75	pandorina	1	0	7	m	f	0	0	hamadryas	0.00107701
Orango	Orango32.75	3	2.75	INDIANO	1	0	7	m	m	0	0	hamadryas	0.0308642
Orango	Orango32.75	3	2.75	cicciona	1	0	7	m	f	0	0.0384615	hamadryas	0.00220459
Orango	Orango32.75	3	2.75	OT	1	0	7	m	f	0	0	hamadryas	0.00360639
Orango	Orango32.75	3	2.75	V	1	0	7	m	f	0	0	hamadryas	0.00130208
Orango	Orango32.75	3	2.75	rossonero	0	1	7	m	m	0	0	hamadryas	0.0197445
rossonero	rossonero23.54	2	3.54	OT	1	0	7	m	f	0	0	hamadryas	0.00360639
rossonero	rossonero23.54	2	3.54	V	1	0	7	m	f	0	0	hamadryas	0.00130208
rossonero	rossonero23.54	2	3.54	puntino	0	0	7	m	m	0	0	hamadryas	0.0211549
rossonero	rossonero23.54	2	3.54	pandorina	0	0	7	m	f	0	0	hamadryas	0.00107701
rossonero	rossonero23.54	2	3.54	palpebra	0	0	7	m	f	0	0.168628	hamadryas	0.000724638
rossonero	rossonero23.54	2	3.54	INDIANO	0	0	7	m	m	0	0	hamadryas	0.0308642
rossonero	rossonero23.54	2	3.54	cicciona	0	0	7	m	f	0	0	hamadryas	0.00220459
INDIANO	INDIANO32.5	3	2.5	cometa sx	0	0	2	m	m	0	0	hamadryas	0.0397878
INDIANO	INDIANO32.5	3	2.5	patacorta	0	0	2	m	f	0	0	hamadryas	0.00371402
INDIANO	INDIANO37.29	3	7.29	buco sx	1	0	5	m	f	0.228412	0.208914	hamadryas	0.0049975
INDIANO	INDIANO37.29	3	7.29	OT	1	0	5	m	f	0.378238	0.207254	hamadryas	0.00360639
INDIANO	INDIANO37.29	3	7.29	V	1	0	5	m	f	0	0	hamadryas	0.00130208
INDIANO	INDIANO37.29	3	7.29	naso	1	0	5	m	m	0.147727	0.00568182	hamadryas	0.0636277
INDIANO	INDIANO37.29	3	7.29	cicciona	1	0	5	m	f	0.348018	0.15859	hamadryas	0.00220459
rossonero	rossonero38.28	3	8.28	Ovale	1	0	4	m	f	0	0	hamadryas	0.000854701
rossonero	rossonero38.28	3	8.28	H	1	0	4	m	f	0	0	hamadryas	0.00149477
rossonero	rossonero38.28	3	8.28	pisellina	0	0	4	m	f	0	0	hamadryas	0.000596303
rossonero	rossonero38.28	3	8.28	POLSO	0	1	4	m	m	0	0	hamadryas	0.0372208
POLSO	POLSO36.63	3	6.63	Ovale	1	0	3	m	f	0.392157	0.0588235	hamadryas	0.000854701
POLSO	POLSO36.63	3	6.63	H	1	0	3	m	f	0.336601	0.0686284	hamadryas	0.00149477
POLSO	POLSO36.63	3	6.63	pisellina	0	0	3	m	f	0.422907	0.0748899	hamadryas	0.000596303
POLSO	POLSO33.15	3	3.15	pisellina	1	0	4	m	f	0.422907	0.0748899	hamadryas	0.000596303
POLSO	POLSO33.15	3	3.15	rossonero	1	1	4	m	m	0	0	hamadryas	0.0197445
POLSO	POLSO33.15	3	3.15	Ovale	0	0	4	m	f	0.392157	0.0588235	hamadryas	0.000854701
POLSO	POLSO33.15	3	3.15	palpebra	0	0	4	m	f	0	0	hamadryas	0.000724638
sfregiato	sfregiato37.29	3	7.29	perfetto	1	0	4	m	m	0.125	0	hamadryas	0.0162602
sfregiato	sfregiato37.29	3	7.29	buco prossimale	1	0	4	m	m	0	0.25	hamadryas	0.0154405
sfregiato	sfregiato37.29	3	7.29	sterna	1	0	4	m	f	0	0	hamadryas	0.00261438
sfregiato	sfregiato37.29	3	7.29	Spallasfatta	0	0	4	m	f	0	0	hamadryas	0.00139276
Orango	Orango14.79	1	4.79	Spallasfatta	1	0	4	m	f	0.930131	0.0218341	hamadryas	0.00139276
Orango	Orango14.79	1	4.79	perpendicolare	1	0	4	m	m	0	0	hamadryas	0.0434783
Orango	Orango14.79	1	4.79	sfregiato	1	0	4	m	m	0	0	hamadryas	0.0171821
Orango	Orango14.79	1	4.79	perfetto	0	0	4	m	m	0	0	hamadryas	0.0162602
cicciona	cicciona33	3	3	perfettina	1	0	7	f	f	0.681564	0.0167598	hamadryas	0.00369549
cicciona	cicciona33	3	3	pandorina	1	0	7	f	f	0.390476	0.0634921	hamadryas	0.00107701
cicciona	cicciona33	3	3	Verruca	1	0	7	f	m	0	0	hamadryas	0.0330722
cicciona	cicciona33	3	3	tre	0	1	7	f	f	0.201117	0.0502793	hamadryas	0.00247647
cicciona	cicciona33	3	3	INDIANO	0	0	7	f	m	0.348018	0.15859	hamadryas	0.0308642
cicciona	cicciona33	3	3	V	0	0	7	f	f	0.102222	0	hamadryas	0.00130208
cicciona	cicciona33	3	3	puntino	0	0	7	f	m	0	0.148837	hamadryas	0.0211549
INDIANO	INDIANO35.99	3	5.99	cicciona	1	0	3	m	f	0.348018	0.15958	hamadryas	0.00220459
INDIANO	INDIANO35.99	3	5.99	buco sx	1	0	3	m	f	0.228412	0.208914	hamadryas	0.0049975
INDIANO	INDIANO35.99	3	5.99	naso	0	0	3	m	m	0.147727	0.00568182	hamadryas	0.0636277
POLSO	POLSO11.75	1	1.75	H	1	0	10	m	f	0.336601	0.0686284	hamadryas	0.00149477
POLSO	POLSO11.75	1	1.75	pisellina	1	0	10	m	f	0.422907	0.0748899	hamadryas	0.000596303
POLSO	POLSO11.75	1	1.75	puntino	1	0	10	m	m	0	0	hamadryas	0.0211549
POLSO	POLSO11.75	1	1.75	vecchia	1	0	10	m	f	0	0	hamadryas	0.00436681
POLSO	POLSO11.75	1	1.75	Ovale	0	0	10	m	f	0.392157	0.0588235	hamadryas	0.000854701
POLSO	POLSO11.75	1	1.75	rossonero	0	0	10	m	m	0	0	hamadryas	0.0197445
POLSO	POLSO11.75	1	1.75	palpebra	0	0	10	m	f	0	0	hamadryas	0.000724638
POLSO	POLSO11.75	1	1.75	pandorina	0	0	10	m	f	0	0	hamadryas	0.00107701
POLSO	POLSO11.75	1	1.75	tre	0	0	10	m	f	0	0	hamadryas	0.00247647
POLSO	POLSO11.75	1	1.75	Verruca	0	0	10	m	m	0	0	hamadryas	0.0330722
Orango	Orango27.26	2	7.26	vecchia	1	0	11	m	f	0	0	hamadryas	0.00436681
Orango	Orango27.26	2	7.26	Spallasfatta	1	0	11	m	f	0.930131	0.0218341	hamadryas	0.00139276
Orango	Orango27.26	2	7.26	H	0	0	11	m	f	0	0	hamadryas	0.00149477
Orango	Orango27.26	2	7.26	pisellina	0	0	11	m	f	0	0	hamadryas	0.000596303
Orango	Orango27.26	2	7.26	puntino	0	0	11	m	m	0	0	hamadryas	0.0211549
Orango	Orango27.26	2	7.26	Ovale	0	0	11	m	f	0	0	hamadryas	0.000854701
Orango	Orango27.26	2	7.26	rossonero	0	0	11	m	m	0	0	hamadryas	0.0197445
Orango	Orango27.26	2	7.26	palpebra	0	0	11	m	f	0	0	hamadryas	0.000724638
Orango	Orango27.26	2	7.26	pandorina	0	0	11	m	f	0	0	hamadryas	0.00107701
Orango	Orango27.26	2	7.26	tre	0	0	11	m	f	0	0	hamadryas	0.00247647
Orango	Orango27.26	2	7.26	Verruca	0	0	11	m	m	0	0	hamadryas	0.0330722
cometa sx	cometa sx36	3	6	patacorta	1	0	12	m	f	0.406528	0.133531	hamadryas	0.00371402
cometa sx	cometa sx36	3	6	Orango	0	0	12	m	m	0	0	hamadryas	0.0231293
cometa sx	cometa sx36	3	6	POLSO	0	0	12	m	m	0	0	hamadryas	0.0372208
cometa sx	cometa sx36	3	6	H	0	0	12	m	f	0	0	hamadryas	0.00149477
cometa sx	cometa sx36	3	6	pisellina	0	0	12	m	f	0	0	hamadryas	0.000596303
cometa sx	cometa sx36	3	6	puntino	0	0	12	m	m	0	0	hamadryas	0.0211549
cometa sx	cometa sx36	3	6	vecchia	0	0	12	m	f	0	0	hamadryas	0.00436681
cometa sx	cometa sx36	3	6	Ovale	0	0	12	m	f	0	0	hamadryas	0.000854701
cometa sx	cometa sx36	3	6	pandorina	0	0	12	m	f	0	0	hamadryas	0.00107701
cometa sx	cometa sx36	3	6	tre	0	0	12	m	f	0	0	hamadryas	0.00247647
cometa sx	cometa sx36	3	6	Verruca	0	0	12	m	m	0	0	hamadryas	0.0330722
cometa sx	cometa sx36	3	6	Spallasfatta	0	0	12	m	f	0.0212766	0.297872	hamadryas	0.00139276
INDIANO	INDIANO39.5	3	9.5	naso	0	0	3	m	m	0.147727	0.00568182	hamadryas	0.0636277
INDIANO	INDIANO39.5	3	9.5	buco sx	0	0	3	m	f	0.228412	0.208914	hamadryas	0.0049975
INDIANO	INDIANO39.5	3	9.5	OT	0	0	3	m	f	0.378238	0.207254	hamadryas	0.00360639
Verruca	Verruca24	2	4	INDIANO	1	0	8	m	m	0	0	hamadryas	0.0308642
Verruca	Verruca24	2	4	cicciona	1	0	8	m	f	0	0	hamadryas	0.00220459
Verruca	Verruca24	2	4	buco prossimale	1	0	8	m	m	0	0	hamadryas	0.0154405
Verruca	Verruca24	2	4	buco sx	0	0	8	m	f	0	0	hamadryas	0.0049975
Verruca	Verruca24	2	4	OT	0	0	8	m	f	0	0	hamadryas	0.00360639
Verruca	Verruca24	2	4	sterna	0	0	8	m	f	0	0.0638298	hamadryas	0.00261438
Verruca	Verruca24	2	4	tre	0	0	8	m	f	0.447761	0.233831	hamadryas	0.00247647
Verruca	Verruca24	2	4	perfettina	0	0	8	m	f	0.351351	0.175676	hamadryas	0.00369549
naso	naso35.29	3	5.29	buco sx	1	0	4	m	f	0.552817	0.133803	hamadryas	0.0049975
naso	naso35.29	3	5.29	cicciona	1	0	4	m	f	0	0.267442	hamadryas	0.00220459
naso	naso35.29	3	5.29	OT	0	0	4	m	f	0.117347	0.0612245	hamadryas	0.00360639
naso	naso35.29	3	5.29	INDIANO	0	0	4	m	m	0.147727	0.00568182	hamadryas	0.0308642
naso	naso34.5	3	4.5	buco sx	1	0	2	m	f	0.552817	0.133803	hamadryas	0.0049975
naso	naso34.5	3	4.5	cicciona	0	0	2	m	f	0	0.267442	hamadryas	0.00220459
naso	naso36.79	3	6.79	sterna	1	0	4	m	f	0	0	hamadryas	0.00261438
naso	naso36.79	3	6.79	OT	0	0	4	m	f	0.117347	0.0612245	hamadryas	0.00360639
naso	naso36.79	3	6.79	cicciona	0	0	4	m	f	0	0.267442	hamadryas	0.00220459
naso	naso36.79	3	6.79	INDIANO	1	0	4	m	m	0.147727	0.00568182	hamadryas	0.0308642
INDIANO	INDIANO35.5	3	5.5	OT	1	0	3	m	f	0.378238	0.207254	hamadryas	0.00360639
INDIANO	INDIANO35.5	3	5.5	buco sx	0	0	3	m	f	0.228412	0.208914	hamadryas	0.0049975
INDIANO	INDIANO35.5	3	5.5	cicciona	0	0	3	m	f	0.348018	0.15958	hamadryas	0.00220459
buco prossimale	buco prossimale12.75	1	2.75	INDIANO	1	0	3	m	m	0	0	hamadryas	0.0308642
buco prossimale	buco prossimale12.75	1	2.75	sterna	1	0	3	m	f	0.510145	0.278261	hamadryas	0.00261438
buco prossimale	buco prossimale12.75	1	2.75	OT	0	0	3	m	f	0	0	hamadryas	0.00360639
buco prossimale	buco prossimale13.5	1	3.5	vecchia	1	0	6	m	f	0	0	hamadryas	0.00436681
buco prossimale	buco prossimale13.5	1	3.5	sterna	1	0	6	m	f	0.510145	0.278261	hamadryas	0.00261438
buco prossimale	buco prossimale13.5	1	3.5	INDIANO	0	0	6	m	m	0	0	hamadryas	0.0308642
buco prossimale	buco prossimale13.5	1	3.5	OT	0	0	6	m	f	0	0	hamadryas	0.00360639
buco prossimale	buco prossimale13.5	1	3.5	rossonero	0	0	6	m	m	0	0	hamadryas	0.0197445
buco prossimale	buco prossimale13.5	1	3.5	palpebra	0	0	6	m	f	0	0	hamadryas	0.000724638
catta	catta33.75	3	3.75	OT	1	0	2	m	f	0	0	hamadryas	0.00360639
catta	catta33.75	3	3.75	INDIANO	1	0	2	m	m	0	0	hamadryas	0.0308642
cometa sx	cometa sx315.25	3	15.25	tre	1	0	3	m	f	0	0	hamadryas	0.00247647
cometa sx	cometa sx315.25	3	15.25	cicciona	1	0	3	m	f	0	0	hamadryas	0.00220459
cometa sx	cometa sx315.25	3	15.25	Verruca	1	0	3	m	m	0	0	hamadryas	0.0330722
cometa sx	cometa sx38.29	3	8.29	tre	1	0	3	m	f	0	0	hamadryas	0.00247647
cometa sx	cometa sx38.29	3	8.29	cicciona	1	0	3	m	f	0	0	hamadryas	0.00220459
cometa sx	cometa sx38.29	3	8.29	Verruca	1	0	3	m	m	0	0	hamadryas	0.0330722
perpendicolare	perpendicolare33.89	3	3.89	patacorta	0	0	3	m	f	0	0	hamadryas	0.00371402
perpendicolare	perpendicolare33.89	3	3.89	vecchia	0	0	3	m	f	0	0	hamadryas	0.00436681
perpendicolare	perpendicolare33.89	3	3.89	Ovale	0	0	3	m	f	0	0	hamadryas	0.000854701
perpendicolare	perpendicolare33.78	3	3.78	POLSO	0	0	6	m	m	0	0.166667	hamadryas	0.0372208
perpendicolare	perpendicolare33.78	3	3.78	pisellina	0	0	6	m	f	0.311111	0.0222222	hamadryas	0.000596303
perpendicolare	perpendicolare33.78	3	3.78	patacorta	0	0	6	m	f	0	0	hamadryas	0.00371402
perpendicolare	perpendicolare33.78	3	3.78	Ovale	0	0	6	m	f	0	0	hamadryas	0.000854701
perpendicolare	perpendicolare33.78	3	3.78	H	0	0	6	m	f	0	0	hamadryas	0.00149477
perpendicolare	perpendicolare33.78	3	3.78	patacorta	0	0	6	m	f	0	0	hamadryas	0.00371402
perpendicolare	perpendicolare12.5	1	2.5	patacorta	0	0	9	m	f	0	0	hamadryas	0.00371402
perpendicolare	perpendicolare12.5	1	2.5	vecchia	0	0	9	m	f	0	0	hamadryas	0.00436681
perpendicolare	perpendicolare12.5	1	2.5	Ovale	0	0	9	m	f	0	0	hamadryas	0.000854701
perpendicolare	perpendicolare12.5	1	2.5	POLSO	0	0	9	m	m	0	0.166667	hamadryas	0.0372208
perpendicolare	perpendicolare12.5	1	2.5	pisellina	0	0	9	m	f	0.311111	0.0222222	hamadryas	0.000596303
perpendicolare	perpendicolare12.5	1	2.5	patacorta	0	0	9	m	f	0	0	hamadryas	0.00371402
perpendicolare	perpendicolare12.5	1	2.5	Ovale	0	0	9	m	f	0	0	hamadryas	0.000854701
perpendicolare	perpendicolare12.5	1	2.5	H	0	0	9	m	f	0	0	hamadryas	0.00149477
perpendicolare	perpendicolare12.5	1	2.5	patacorta	0	0	9	m	f	0	0	hamadryas	0.00371402
puntino	puntino37.04	3	7.04	naso	1	0	5	m	m	0	0	hamadryas	0.0636277
puntino	puntino37.04	3	7.04	OT	1	0	5	m	f	0	0.0060241	hamadryas	0.00360639
puntino	puntino37.04	3	7.04	pandorina	1	0	5	m	f	0.378788	0.0984848	hamadryas	0.00107701
puntino	puntino37.04	3	7.04	patacorta	0	0	5	m	f	0	0	hamadryas	0.00371402
puntino	puntino37.04	3	7.04	pisellina	0	0	5	m	f	0	0	hamadryas	0.000596303
puntino	puntino311	3	11	rossonero	1	1	9	m	m	0	0	hamadryas	0.0197445
puntino	puntino311	3	11	naso	1	0	9	m	m	0	0	hamadryas	0.0636277
puntino	puntino311	3	11	INDIANO	1	0	9	m	m	0	0	hamadryas	0.0308642
puntino	puntino311	3	11	OT	1	0	9	m	f	0	0.0060241	hamadryas	0.00360639
puntino	puntino311	3	11	buco sx	0	0	9	m	f	0	0.0597015	hamadryas	0.0049975
puntino	puntino311	3	11	pisellina	0	0	9	m	f	0	0	hamadryas	0.000596303
puntino	puntino311	3	11	catta	0	0	9	m	m	0	0	hamadryas	0.0135659
puntino	puntino311	3	11	Verruca	0	0	9	m	m	0	0	hamadryas	0.0330722
puntino	puntino311	3	11	POLSO	0	0	9	m	m	0	0	hamadryas	0.0372208
rossonero	rossonero33.65	3	3.65	buco sx	0	0	7	m	f	0	0	hamadryas	0.0049975
rossonero	rossonero33.65	3	3.65	pisellina	0	0	7	m	f	0	0	hamadryas	0.000596303
rossonero	rossonero33.65	3	3.65	POLSO	0	0	7	m	m	0	0	hamadryas	0.0372208
rossonero	rossonero33.65	3	3.65	catta	0	0	7	m	m	0	0	hamadryas	0.0135659
rossonero	rossonero33.65	3	3.65	INDIANO	0	0	7	m	m	0	0	hamadryas	0.0308642
rossonero	rossonero33.65	3	3.65	naso	0	0	7	m	m	0	0	hamadryas	0.0636277
rossonero	rossonero33.65	3	3.65	OT	0	0	7	m	f	0	0	hamadryas	0.00360639
rossonero	rossonero38.53	3	8.53	catta	1	0	7	m	m	0	0	hamadryas	0.0135659
rossonero	rossonero38.53	3	8.53	POLSO	0	0	7	m	m	0	0	hamadryas	0.0372208
rossonero	rossonero38.53	3	8.53	INDIANO	0	0	7	m	m	0	0	hamadryas	0.0308642
rossonero	rossonero38.53	3	8.53	OT	0	0	7	m	f	0	0	hamadryas	0.00360639
rossonero	rossonero38.53	3	8.53	naso	0	0	7	m	m	0	0	hamadryas	0.0636277
rossonero	rossonero38.53	3	8.53	buco sx	0	0	7	m	f	0	0	hamadryas	0.0049975
rossonero	rossonero38.53	3	8.53	pisellina	0	0	7	m	f	0	0	hamadryas	0.000596303
Pandorina	Pandorina35.75	3	5.75	puntino	1	0	7	f	m	0.378788	0.0984848	hamadryas	0.0211549
Pandorina	Pandorina35.75	3	5.75	buco prossimale	1	0	7	f	m	0	0	hamadryas	0.0154405
Pandorina	Pandorina35.75	3	5.75	vecchia	0	0	7	f	f	0.181818	0	hamadryas	0.00436681
Pandorina	Pandorina35.75	3	5.75	V	0	0	7	f	f	0.26087	0.109974	hamadryas	0.00130208
Pandorina	Pandorina35.75	3	5.75	palpebra	0	0	7	f	f	0.0784314	0.0784314	hamadryas	0.000724638
Pandorina	Pandorina35.75	3	5.75	sterna	0	0	7	f	f	0	0.0111111	hamadryas	0.00261438
Pandorina	Pandorina35.75	3	5.75	rossonero	0	1	7	f	m	0	0	hamadryas	0.0197445
rossonero	rossonero32.75	3	2.75	pandorina	0	0	7	m	f	0	0	hamadryas	0.00107701
rossonero	rossonero32.75	3	2.75	V	0	0	7	m	f	0	0	hamadryas	0.00130208
rossonero	rossonero32.75	3	2.75	puntino	0	0	7	m	m	0	0	hamadryas	0.0211549
rossonero	rossonero32.75	3	2.75	palpebra	1	0	7	m	f	0	0.168628	hamadryas	0.000724638
rossonero	rossonero32.75	3	2.75	vecchia	1	0	7	m	f	0.431034	0.396552	hamadryas	0.00436681
rossonero	rossonero32.75	3	2.75	sterna	1	0	7	m	f	0	0	hamadryas	0.00261438
rossonero	rossonero32.75	3	2.75	buco prossimale	1	0	7	m	m	0	0	hamadryas	0.0154405
rossonero	rossonero21.75	2	1.75	pandorina	0	0	7	m	f	0	0	hamadryas	0.00107701
rossonero	rossonero21.75	2	1.75	V	0	0	7	m	f	0	0	hamadryas	0.00130208
rossonero	rossonero21.75	2	1.75	puntino	0	0	7	m	m	0	0	hamadryas	0.0211549
rossonero	rossonero21.75	2	1.75	palpebra	1	0	7	m	f	0	0.168628	hamadryas	0.000724638
rossonero	rossonero21.75	2	1.75	vecchia	1	0	7	m	f	0.431034	0.396552	hamadryas	0.00436681
rossonero	rossonero21.75	2	1.75	sterna	1	0	7	m	f	0	0	hamadryas	0.00261438
rossonero	rossonero21.75	2	1.75	buco prossimale	1	0	7	m	m	0	0	hamadryas	0.0154405
puntino	puntino26.25	2	6.25	OT	1	0	9	m	f	0	0.0060241	hamadryas	0.00360639
puntino	puntino26.25	2	6.25	INDIANO	1	0	9	m	m	0	0	hamadryas	0.0308642
puntino	puntino26.25	2	6.25	naso	0	0	9	m	m	0	0	hamadryas	0.0636277
puntino	puntino26.25	2	6.25	cicciona	0	0	9	m	f	0	0.148837	hamadryas	0.00220459
puntino	puntino26.25	2	6.25	Verruca	0	0	9	m	m	0	0	hamadryas	0.0330722
puntino	puntino26.25	2	6.25	buco prossimale	0	0	9	m	m	0	0.0729167	hamadryas	0.0154405
puntino	puntino26.25	2	6.25	V	0	0	9	m	f	0.595041	0.103306	hamadryas	0.00130208
puntino	puntino26.25	2	6.25	rossonero	0	0	9	m	m	0	0	hamadryas	0.0197445
puntino	puntino26.25	2	6.25	palpebra	0	0	9	m	f	0	0	hamadryas	0.000724638
puntino	puntino34.83	3	4.83	V	0	0	3	m	f	0.595041	0.103306	hamadryas	0.00130208
puntino	puntino34.83	3	4.83	H	0	0	3	m	f	0	0	hamadryas	0.00149477
puntino	puntino34.83	3	4.83	INDIANO	0	1	3	m	m	0	0	hamadryas	0.0308642
INDIANO	INDIANO35.93	3	5.93	puntino	0	0	4	m	m	0	0	hamadryas	0.0211549
INDIANO	INDIANO35.93	3	5.93	V	0	0	4	m	f	0	0	hamadryas	0.00130208
INDIANO	INDIANO35.93	3	5.93	H	0	0	4	m	f	0	0.0277778	hamadryas	0.00149477
INDIANO	INDIANO35.93	3	5.93	OT	0	0	4	m	f	0.378238	0.207254	hamadryas	0.00360639
naso	naso35	3	5	puntino	1	0	3	m	m	0	0	hamadryas	0.0211549
naso	naso35	3	5	INDIANO	1	0	3	m	m	0.147727	0.00568182	hamadryas	0.0308642
buco sx	buco sx31.5	3	1.5	V	0	0	5	f	f	0	0.0232558	hamadryas	0.00130208
buco sx	buco sx31.5	3	1.5	OT	0	0	5	f	f	0.290221	0.0630915	hamadryas	0.00360639
buco sx	buco sx31.5	3	1.5	naso	1	0	5	f	m	0.552817	0.133803	hamadryas	0.0636277
puntino	puntino34.75	3	4.75	V	1	0	3	m	f	0.595041	0.103306	hamadryas	0.00130208
puntino	puntino34.75	3	4.75	OT	1	0	3	m	f	0	0.0060241	hamadryas	0.00360639
puntino	puntino34.75	3	4.75	POLSO	1	0	3	m	m	0	0	hamadryas	0.0372208
cicciona	cicciona23	2	3	OT	1	0	4	f	f	0.462838	0.0472973	hamadryas	0.00360639
cicciona	cicciona23	2	3	V	1	0	4	f	f	0.102222	0	hamadryas	0.00130208
cicciona	cicciona23	2	3	H	1	0	4	f	f	0	0	hamadryas	0.00149477
cicciona	cicciona23	2	3	INDIANO	0	0	4	f	m	0.348018	0.15958	hamadryas	0.0308642
naso	naso12.84	1	2.84	INDIANO	1	0	3	m	m	0.147727	0.00568182	hamadryas	0.0308642
naso	naso12.84	1	2.84	OT	0	0	3	m	f	0.117347	0.0612245	hamadryas	0.00360639
naso	naso12.84	1	2.84	H	0	0	3	m	f	0	0	hamadryas	0.00149477
naso	naso310.65	3	10.65	INDIANO	1	0	4	m	m	0.147727	0.00568182	hamadryas	0.0308642
naso	naso310.65	3	10.65	OT	0	0	4	m	f	0.117347	0.0612245	hamadryas	0.00360639
naso	naso310.65	3	10.65	H	0	0	4	m	f	0	0	hamadryas	0.00149477
puntino	puntino33	3	3	V	1	0	8	m	f	0.595041	0.103306	hamadryas	0.00130208
puntino	puntino33	3	3	cicciona	1	0	8	m	f	0	0.148837	hamadryas	0.00220459
puntino	puntino33	3	3	OT	1	0	8	m	f	0	0.0060241	hamadryas	0.00360639
puntino	puntino33	3	3	cometa sx	1	0	8	m	m	0	0	hamadryas	0.0397878
puntino	puntino33	3	3	patacorta	1	0	8	m	f	0	0	hamadryas	0.00371402
puntino	puntino33	3	3	INDIANO	0	1	8	m	m	0	0	hamadryas	0.0308642
puntino	puntino33	3	3	buco sx	0	0	8	m	f	0	0.0597015	hamadryas	0.0049975
INDIANO	INDIANO31	3	1	buco sx	1	0	6	m	f	0.228412	0.208914	hamadryas	0.0049975
INDIANO	INDIANO31	3	1	naso	1	1	6	m	m	0.147727	0.00568182	hamadryas	0.0636277
INDIANO	INDIANO31	3	1	OT	0	0	6	m	f	0.378238	0.207254	hamadryas	0.00360639
INDIANO	INDIANO31	3	1	V	0	0	6	m	f	0	0	hamadryas	0.00130208
INDIANO	INDIANO31	3	1	cometa sx	0	0	6	m	m	0	0	hamadryas	0.0397878
INDIANO	INDIANO31	3	1	patacorta	0	0	6	m	f	0	0	hamadryas	0.00371402
naso	naso33.5	3	3.5	buco sx	1	0	4	m	f	0.552817	0.133803	hamadryas	0.0049975
naso	naso33.5	3	3.5	patacorta	0	0	4	m	f	0	0	hamadryas	0.00371402
naso	naso33.5	3	3.5	cicciona	0	0	4	m	f	0	0.267442	hamadryas	0.00220459
naso	naso33.5	3	3.5	cometa sx	0	0	4	m	m	0	0	hamadryas	0.0397878
INDIANO	INDIANO36	3	6	OT	1	0	7	m	f	0.378238	0.207254	hamadryas	0.00360639
INDIANO	INDIANO36	3	6	naso	1	1	7	m	m	0.147727	0.00568182	hamadryas	0.0636277
INDIANO	INDIANO36	3	6	buco sx	1	0	7	m	f	0.228412	0.208914	hamadryas	0.0049975
INDIANO	INDIANO36	3	6	Orango	0	1	7	m	m	0	0	hamadryas	0.0231293
INDIANO	INDIANO36	3	6	cicciona	0	0	7	m	f	0.348018	0.15958	hamadryas	0.00220459
INDIANO	INDIANO36	3	6	V	0	0	7	m	f	0	0	hamadryas	0.00130208
INDIANO	INDIANO36	3	6	puntino	0	0	7	m	m	0	0	hamadryas	0.0211549
naso	naso33.75	3	3.75	OT	1	0	6	m	f	0.117347	0.0612245	hamadryas	0.00360639
naso	naso33.75	3	3.75	puntino	1	0	6	m	m	0	0	hamadryas	0.0211549
naso	naso33.75	3	3.75	buco sx	0	0	6	m	f	0.552817	0.133803	hamadryas	0.0049975
naso	naso33.75	3	3.75	cicciona	0	0	6	m	f	0	0.267442	hamadryas	0.00220459
naso	naso33.75	3	3.75	V	0	0	6	m	f	0	0	hamadryas	0.00130208
Orango	Orango33.38	3	3.38	cicciona	1	0	5	m	f	0	0.0384615	hamadryas	0.00220459
Orango	Orango33.38	3	3.38	OT	0	0	5	m	f	0	0	hamadryas	0.00360639
Orango	Orango33.38	3	3.38	puntino	0	0	5	m	m	0	0	hamadryas	0.0211549
Orango	Orango33.38	3	3.38	V	0	0	5	m	f	0	0	hamadryas	0.00130208
Orango	Orango33.38	3	3.38	buco sx	0	0	5	m	f	0	0	hamadryas	0.0049975
Spallasfatta	Spallasfatta35.5	3	5.5	rossonero	0	0	3	f	m	0	0.0961538	hamadryas	0.0197445
Spallasfatta	Spallasfatta35.5	3	5.5	vecchia	0	0	3	f	f	0	0	hamadryas	0.00436681
Spallasfatta	Spallasfatta35.5	3	5.5	palpebra	0	0	3	f	f	0	0.0408163	hamadryas	0.000724638
Perfetto	Perfetto36.74	3	6.74	puntino	1	1	3	m	m	0	0	hamadryas	0.0211549
Perfetto	Perfetto36.74	3	6.74	pandorina	0	0	3	m	f	0	0	hamadryas	0.00107701
Perfetto	Perfetto36.74	3	6.74	cicciona	0	0	3	m	f	0	0.0909091	hamadryas	0.00220459
puntino	puntino32.75	3	2.75	pandorina	0	0	2	m	f	0.378788	0.0984848	hamadryas	0.00107701
puntino	puntino32.75	3	2.75	cicciona	0	0	2	m	f	0	0.148837	hamadryas	0.00220459
cometa sx	cometa sx27	2	7	patacorta	1	0	1	m	f	0.406528	0.133531	hamadryas	0.00371402
cometa sx	cometa sx23.54	2	3.54	patacorta	1	0	2	m	f	0.406528	0.133531	hamadryas	0.00371402
cometa sx	cometa sx23.54	2	3.54	Spallasfatta	0	0	2	m	f	0.0212766	0.297872	hamadryas	0.00139276
cometa sx	cometa sx33.3	3	3.3	patacorta	1	0	2	m	f	0.406528	0.133531	hamadryas	0.00371402
cometa sx	cometa sx33.3	3	3.3	Spallasfatta	0	0	2	m	f	0.0212766	0.297872	hamadryas	0.00139276
naso	naso35	3	5	cicciona	1	0	4	m	f	0	0.267442	hamadryas	0.00220459
naso	naso35	3	5	buco sx	1	0	4	m	f	0.552817	0.133803	hamadryas	0.0049975
naso	naso35	3	5	OT	0	0	4	m	f	0.117347	0.0612245	hamadryas	0.00360639
naso	naso35	3	5	INDIANO	0	0	4	m	m	0.147727	0.00568182	hamadryas	0.0308642
POLSO	POLSO32.75	3	2.75	H	1	0	2	m	f	0.336601	0.0686284	hamadryas	0.00149477
POLSO	POLSO32.75	3	2.75	pisellina	0	0	2	m	f	0.422907	0.0748899	hamadryas	0.000596303
perpendicolare	perpendicolare12.5	1	2.5	cicciona	1	0	5	m	f	0	0	hamadryas	0.00220459
perpendicolare	perpendicolare12.5	1	2.5	naso	1	1	5	m	m	0	0	hamadryas	0.0636277
perpendicolare	perpendicolare12.5	1	2.5	cometa sx	0	0	5	m	m	0	0	hamadryas	0.0397878
perpendicolare	perpendicolare12.5	1	2.5	patacorta	0	0	5	m	f	0	0	hamadryas	0.00371402
perpendicolare	perpendicolare12.5	1	2.5	buco sx	0	0	5	m	f	0	0	hamadryas	0.0049975
naso	naso30.97	3	0.97	INDIANO	1	0	5	m	m	0.147727	0.00568182	hamadryas	0.0308642
naso	naso30.97	3	0.97	cicciona	1	0	5	m	f	0	0.267442	hamadryas	0.00220459
naso	naso30.97	3	0.97	patacorta	0	0	5	m	f	0	0	hamadryas	0.00371402
naso	naso30.97	3	0.97	cometa sx	0	0	5	m	m	0	0	hamadryas	0.0397878
naso	naso30.97	3	0.97	patacorta	0	0	5	m	f	0	0	hamadryas	0.00371402
cicciona	cicciona33.25	3	3.25	naso	1	1	2	f	m	0	0.267442	hamadryas	0.0636277
cicciona	cicciona33.25	3	3.25	INDIANO	0	*	2	f	m	0.348018	0.15958	hamadryas	0.0308642
naso	naso34.25	3	4.25	INDIANO	0	0	1	m	m	0.147727	0.00568182	hamadryas	0.0308642
naso	naso34	3	4	cicciona	1	0	2	m	f	0	0.267442	hamadryas	0.00220459
naso	naso34	3	4	OT	0	0	2	m	f	0.117347	0.0612245	hamadryas	0.00360639
cometa sx	cometa sx26.25	2	6.25	patacorta	1	0	5	m	f	0.406528	0.133531	hamadryas	0.00371402
cometa sx	cometa sx26.25	2	6.25	pisellina	1	0	5	m	f	0	0	hamadryas	0.000596303
cometa sx	cometa sx26.25	2	6.25	Perfetto	1	0	5	m	m	0.276596	0	hamadryas	0.0162602
cometa sx	cometa sx26.25	2	6.25	Spallasfatta	0	0	5	m	f	0.0212766	0.297872	hamadryas	0.00139276
cometa sx	cometa sx26.25	2	6.25	Orango	0	0	5	m	m	0	0	hamadryas	0.0231293
POLSO	POLSO14	1	4	buco prossimale	1	0	3	m	m	0.540541	0	hamadryas	0.0154405
POLSO	POLSO14	1	4	sterna	1	0	3	m	f	0	0	hamadryas	0.00261438
POLSO	POLSO14	1	4	H	1	0	3	m	f	0.336601	0.0686284	hamadryas	0.00149477
POLSO	POLSO36	3	6	buco prossimale	1	0	3	m	m	0.540541	0	hamadryas	0.0154405
POLSO	POLSO36	3	6	sterna	1	0	3	m	f	0	0	hamadryas	0.00261438
POLSO	POLSO36	3	6	H	1	0	3	m	f	0.336601	0.0686284	hamadryas	0.00149477
buco prossimale	buco prossimale32.25	3	2.25	POLSO	1	0	4	m	m	0.540541	0	hamadryas	0.0372208
buco prossimale	buco prossimale32.25	3	2.25	sterna	1	0	4	m	f	0.510145	0.278261	hamadryas	0.00261438
buco prossimale	buco prossimale32.25	3	2.25	H	1	0	4	m	f	0	0.0357143	hamadryas	0.00149477
buco prossimale	buco prossimale32.25	3	2.25	perpendicolare	0	0	4	m	m	0	0	hamadryas	0.0434783
naso	naso33	3	3	INDIANO	1	0	3	m	m	0.147727	0.00568182	hamadryas	0.0308642
naso	naso33	3	3	buco sx	1	0	3	m	f	0.552817	0.133803	hamadryas	0.0049975
naso	naso33	3	3	cicciona	1	0	3	m	f	0	0.267442	hamadryas	0.00220459
perfettina	perfettina36.25	3	6.25	Verruca	1	1	2	f	m	0.351351	0.175676	hamadryas	0.0330722
perfettina	perfettina36.25	3	6.25	tre	0	0	2	f	f	0.347561	0.0365854	hamadryas	0.00247647
Verruca	Verruca33.25	3	3.25	cicciona	1	0	3	m	f	0	0	hamadryas	0.00220459
Verruca	Verruca33.25	3	3.25	tre	1	0	3	m	f	0.447761	0.233831	hamadryas	0.00247647
Verruca	Verruca33.25	3	3.25	perfettina	0	0	3	m	f	0.351351	0.175676	hamadryas	0.00369549
POLSO	POLSO20.6	2	0.6	Ovale	1	0	6	m	f	0.392157	0.0588235	hamadryas	0.000854701
POLSO	POLSO20.6	2	0.6	H	1	1	6	m	f	0.336601	0.0686284	hamadryas	0.00149477
POLSO	POLSO20.6	2	0.6	INDIANO	1	0	6	m	m	0	0	hamadryas	0.0308642
POLSO	POLSO20.6	2	0.6	pisellina	0	0	6	m	f	0.422907	0.0748899	hamadryas	0.000596303
POLSO	POLSO20.6	2	0.6	palpebra	0	0	6	m	f	0	0	hamadryas	0.000724638
POLSO	POLSO20.6	2	0.6	naso	0	0	6	m	m	0	0	hamadryas	0.0636277
H	H35.25	3	5.25	INDIANO	1	0	5	f	m	0	0.0277778	hamadryas	0.0308642
H	H35.25	3	5.25	palpebra	1	0	5	f	f	0	0	hamadryas	0.000724638
H	H35.25	3	5.25	OT	0	0	5	f	f	0	0.0243902	hamadryas	0.00360639
H	H35.25	3	5.25	pisellina	0	0	5	f	f	0.356522	0.0782609	hamadryas	0.000596303
H	H35.25	3	5.25	naso	0	0	5	f	m	0	0	hamadryas	0.0636277
puntino	puntino27.05	2	7.05	pandorina	1	0	8	m	f	0.378788	0.0984848	hamadryas	0.00107701
puntino	puntino27.05	2	7.05	INDIANO	0	0	8	m	m	0	0	hamadryas	0.0308642
puntino	puntino27.05	2	7.05	naso	0	0	8	m	m	0	0	hamadryas	0.0636277
puntino	puntino27.05	2	7.05	OT	0	0	8	m	f	0	0.0060241	hamadryas	0.00360639
puntino	puntino27.05	2	7.05	buco sx	0	0	8	m	f	0	0.0597015	hamadryas	0.0049975
puntino	puntino27.05	2	7.05	palpebra	0	0	8	m	f	0	0	hamadryas	0.000724638
puntino	puntino27.05	2	7.05	Ovale	0	0	8	m	f	0	0	hamadryas	0.000854701
puntino	puntino27.05	2	7.05	pisellina	0	0	8	m	f	0	0	hamadryas	0.000596303
puntino	puntino34.56	3	4.56	pandorina	1	0	9	m	f	0.378788	0.0984848	hamadryas	0.00107701
puntino	puntino34.56	3	4.56	INDIANO	0	0	9	m	m	0	0	hamadryas	0.0308642
puntino	puntino34.56	3	4.56	naso	0	0	9	m	m	0	0	hamadryas	0.0636277
puntino	puntino34.56	3	4.56	OT	0	0	9	m	f	0	0.0060241	hamadryas	0.00360639
puntino	puntino34.56	3	4.56	buco sx	0	0	9	m	f	0	0.0597015	hamadryas	0.0049975
puntino	puntino34.56	3	4.56	palpebra	0	0	9	m	f	0	0	hamadryas	0.000724638
puntino	puntino34.56	3	4.56	Ovale	0	0	9	m	f	0	0	hamadryas	0.000854701
puntino	puntino34.56	3	4.56	pisellina	0	0	9	m	f	0	0	hamadryas	0.000596303
puntino	puntino34.56	3	4.56	H	0	0	9	m	f	0	0	hamadryas	0.00149477
POLSO	POLSO34.51	3	4.51	pandorina	1	0	7	m	f	0	0	hamadryas	0.00107701
POLSO	POLSO34.51	3	4.51	naso	0	0	7	m	m	0	0	hamadryas	0.0636277
POLSO	POLSO34.51	3	4.51	buco sx	0	0	7	m	f	0	0	hamadryas	0.0049975
POLSO	POLSO34.51	3	4.51	INDIANO	0	0	7	m	m	0	0	hamadryas	0.0308642
POLSO	POLSO34.51	3	4.51	OT	0	0	7	m	f	0	0	hamadryas	0.00360639
POLSO	POLSO34.51	3	4.51	pisellina	0	0	7	m	f	0.422907	0.0748899	hamadryas	0.000596303
POLSO	POLSO34.51	3	4.51	palpebra	0	0	7	m	f	0	0	hamadryas	0.000724638
cometa sx	cometa sx31.75	3	1.75	Orango	1	0	2	m	m	0	0	hamadryas	0.0231293
cometa sx	cometa sx31.75	3	1.75	Spallasfatta	1	0	2	m	f	0.0212766	0.297872	hamadryas	0.00139276
INDIANO	INDIANO39.29	3	9.29	OT	1	0	8	m	f	0.378238	0.207254	hamadryas	0.00360639
INDIANO	INDIANO39.29	3	9.29	POLSO	0	0	8	m	m	0	0	hamadryas	0.0372208
INDIANO	INDIANO39.29	3	9.29	H	0	0	8	m	f	0	0.0277778	hamadryas	0.00149477
INDIANO	INDIANO39.29	3	9.29	Ovale	0	0	8	m	f	0	0	hamadryas	0.000854701
INDIANO	INDIANO39.29	3	9.29	pisellina	0	0	8	m	f	0	0.0649351	hamadryas	0.000596303
INDIANO	INDIANO39.29	3	9.29	naso	0	0	8	m	m	0.147727	0.00568182	hamadryas	0.0636277
INDIANO	INDIANO39.29	3	9.29	buco sx	0	0	8	m	f	0.228412	0.208914	hamadryas	0.0049975
INDIANO	INDIANO39.29	3	9.29	palpebra	0	0	8	m	f	0	0	hamadryas	0.000724638
Verruca	Verruca32.29	3	2.29	naso	0	0	6	m	m	0.554217	0	hamadryas	0.0636277
Verruca	Verruca32.29	3	2.29	buco sx	0	0	6	m	f	0	0	hamadryas	0.0049975
Verruca	Verruca32.29	3	2.29	INDIANO	0	0	6	m	m	0	0	hamadryas	0.0308642
Verruca	Verruca32.29	3	2.29	OT	0	0	6	m	f	0	0	hamadryas	0.00360639
Verruca	Verruca32.29	3	2.29	perfettina	0	0	6	m	f	0.351351	0.175676	hamadryas	0.00369549
Verruca	Verruca32.29	3	2.29	tre	0	0	6	m	f	0.447761	0.233831	hamadryas	0.00247647
rossonero	rossonero38.66	3	8.66	Verruca	0	0	9	m	m	0	0	hamadryas	0.0330722
rossonero	rossonero38.66	3	8.66	INDIANO	0	0	9	m	m	0	0	hamadryas	0.0308642
rossonero	rossonero38.66	3	8.66	OT	0	0	9	m	f	0	0	hamadryas	0.00360639
rossonero	rossonero38.66	3	8.66	naso	0	0	9	m	m	0	0	hamadryas	0.0636277
rossonero	rossonero38.66	3	8.66	buco sx	0	0	9	m	f	0	0	hamadryas	0.0049975
rossonero	rossonero38.66	3	8.66	tre	0	0	9	m	f	0	0	hamadryas	0.00247647
rossonero	rossonero38.66	3	8.66	vecchia	0	0	9	m	f	0.431034	0.396552	hamadryas	0.00436681
rossonero	rossonero38.66	3	8.66	palpebra	0	0	9	m	f	0	0.168628	hamadryas	0.000724638
rossonero	rossonero38.66	3	8.66	patacorta	1	1	9	m	f	0	0	hamadryas	0.00371402
puntino	puntino33.5	3	3.5	sterna	1	0	7	m	f	0	0.010989	hamadryas	0.00261438
puntino	puntino33.5	3	3.5	buco prossimale	1	0	7	m	m	0	0.0729167	hamadryas	0.0154405
puntino	puntino33.5	3	3.5	buco sx	0	0	7	m	f	0	0.0597015	hamadryas	0.0049975
puntino	puntino33.5	3	3.5	naso	0	0	7	m	m	0	0	hamadryas	0.0636277
puntino	puntino33.5	3	3.5	pandorina	0	0	7	m	f	0.378788	0.0984848	hamadryas	0.00107701
puntino	puntino33.5	3	3.5	v	0	0	7	m	f	0.595041	0.103306	hamadryas	0.00130208
puntino	puntino33.5	3	3.5	cicciona	0	0	7	m	f	0	0.148837	hamadryas	0.00220459
Patacorta	Patacorta37.67	3	7.67	cometa sx	1	1	5	f	m	0.406528	0.133531	hamadryas	0.0397878
Patacorta	Patacorta37.67	3	7.67	sterna	0	0	5	f	f	0	0	hamadryas	0.00261438
Patacorta	Patacorta37.67	3	7.67	buco prossimale	0	0	5	f	m	0	0	hamadryas	0.0154405
Patacorta	Patacorta37.67	3	7.67	cicciona	0	0	5	f	f	0.0336134	0.0168067	hamadryas	0.00220459
Patacorta	Patacorta37.67	3	7.67	pandorina	0	0	5	f	f	0	0	hamadryas	0.00107701
cometa sx	cometa sx27.3	2	7.3	sterna	0	0	6	m	f	0	0	hamadryas	0.00261438
cometa sx	cometa sx27.3	2	7.3	buco prossimale	0	0	6	m	m	0	0	hamadryas	0.0154405
cometa sx	cometa sx27.3	2	7.3	cicciona	0	0	6	m	f	0	0	hamadryas	0.00220459
cometa sx	cometa sx27.3	2	7.3	pandorina	0	0	6	m	f	0	0	hamadryas	0.00107701
cometa sx	cometa sx27.3	2	7.3	puntino	0	0	6	m	m	0	0	hamadryas	0.0211549
cometa sx	cometa sx27.3	2	7.3	v	0	0	6	m	f	0	0	hamadryas	0.00130208
cometa sx	cometa sx31.75	3	1.75	puntino	1	1	5	m	m	0	0	hamadryas	0.0211549
cometa sx	cometa sx31.75	3	1.75	sterna	0	0	5	m	f	0	0	hamadryas	0.00261438
cometa sx	cometa sx31.75	3	1.75	buco prossimale	0	0	5	m	m	0	0	hamadryas	0.0154405
cometa sx	cometa sx31.75	3	1.75	cicciona	0	0	5	m	f	0	0	hamadryas	0.00220459
cometa sx	cometa sx31.75	3	1.75	pandorina	0	0	5	m	f	0	0	hamadryas	0.00107701
puntino	puntino23	2	3	sterna	1	0	5	m	f	0	0.010989	hamadryas	0.00261438
puntino	puntino23	2	3	v	1	0	5	m	f	0.595041	0.130306	hamadryas	0.00130208
puntino	puntino23	2	3	cicciona	1	0	5	m	f	0	0.148837	hamadryas	0.00220459
puntino	puntino23	2	3	pandorina	0	0	5	m	f	0.378788	0.0984848	hamadryas	0.00107701
buco prossimale	buco prossimale33.59	3	3.59	sterna	1	0	6	m	f	0.510145	0.278261	hamadryas	0.00261438
buco prossimale	buco prossimale33.59	3	3.59	patacorta	1	0	6	m	f	0	0	hamadryas	0.00371402
buco prossimale	buco prossimale33.59	3	3.59	Spallasfatta	1	0	6	m	f	0	0.282828	hamadryas	0.00139276
buco prossimale	buco prossimale33.59	3	3.59	cicciona	0	0	6	m	f	0	0	hamadryas	0.00220459
buco prossimale	buco prossimale33.59	3	3.59	v	0	0	6	m	f	0	0	hamadryas	0.00130208
buco prossimale	buco prossimale33.59	3	3.59	pandorina	0	0	6	m	f	0	0	hamadryas	0.00107701
vecchia	vecchia313.6	3	13.6	buco sx	0	0	9	f	f	0.643836	0	hamadryas	0.0049975
vecchia	vecchia313.6	3	13.6	sterna	0	0	9	f	f	0	0	hamadryas	0.00261438
vecchia	vecchia313.6	3	13.6	buco prossimale	0	0	9	f	m	0	0	hamadryas	0.0154405
vecchia	vecchia313.6	3	13.6	puntino	0	0	9	f	m	0	0	hamadryas	0.0211549
vecchia	vecchia313.6	3	13.6	v	0	0	9	f	f	0	0	hamadryas	0.00130208
vecchia	vecchia313.6	3	13.6	rossonero	0	0	9	f	m	0.431034	0.396552	hamadryas	0.0197445
vecchia	vecchia313.6	3	13.6	palpebra	0	0	9	f	f	0.616162	0.0808081	hamadryas	0.000724638
vecchia	vecchia313.6	3	13.6	naso	0	0	9	f	m	0	0	hamadryas	0.0636277
vecchia	vecchia313.6	3	13.6	OT	0	0	9	f	f	0.342105	0.131579	hamadryas	0.00360639
Patacorta	Patacorta32.25	3	2.25	sterna	1	0	9	f	f	0	0	hamadryas	0.00261438
Patacorta	Patacorta32.25	3	2.25	buco prossimale	1	0	9	f	m	0	0	hamadryas	0.0154405
Patacorta	Patacorta32.25	3	2.25	Spallasfatta	1	1	9	f	f	0.677704	0.0419426	hamadryas	0.00139276
Patacorta	Patacorta32.25	3	2.25	puntino	0	0	9	f	m	0	0	hamadryas	0.0211549
Patacorta	Patacorta32.25	3	2.25	rossonero	0	0	9	f	m	0	0	hamadryas	0.0197445
Patacorta	Patacorta32.25	3	2.25	palpebra	0	0	9	f	f	0	0	hamadryas	0.000724638
Patacorta	Patacorta32.25	3	2.25	naso	0	0	9	f	m	0	0	hamadryas	0.0636277
Patacorta	Patacorta32.25	3	2.25	OT	0	0	9	f	f	0.142857	0.190476	hamadryas	0.00360639
Patacorta	Patacorta32.25	3	2.25	buco sx	0	0	9	f	f	0.0704225	0	hamadryas	0.0049975
naso	naso30.75	3	0.75	OT	1	1	7	m	f	0.117347	0.0612245	hamadryas	0.00360639
naso	naso30.75	3	0.75	sterna	1	0	7	m	f	0	0	hamadryas	0.00261438
naso	naso30.75	3	0.75	buco prossimale	1	0	7	m	m	0	0	hamadryas	0.0154405
naso	naso30.75	3	0.75	vecchia	0	0	7	m	f	0	0	hamadryas	0.00436681
naso	naso30.75	3	0.75	palpebra	0	0	7	m	f	0	0	hamadryas	0.000724638
naso	naso30.75	3	0.75	rossonero	0	0	7	m	m	0	0	hamadryas	0.0197445
naso	naso30.75	3	0.75	Spallasfatta	0	0	7	m	f	0	0	hamadryas	0.00139276
puntino	puntino33.75	3	3.75	pandorina	1	0	5	m	f	0.378788	0.0984848	hamadryas	0.00107701
puntino	puntino33.75	3	3.75	tre	1	0	5	m	f	0	0	hamadryas	0.00247647
puntino	puntino33.75	3	3.75	perfettina	1	0	5	m	f	0	0	hamadryas	0.00369549
puntino	puntino33.75	3	3.75	sterna	1	0	5	m	f	0	0.010989	hamadryas	0.00261438
puntino	puntino33.75	3	3.75	Verruca	1	1	5	m	m	0	0	hamadryas	0.0330722
Verruca	Verruca32.25	3	2.25	perfettina	0	0	7	m	f	0.351351	0.175676	hamadryas	0.00369549
Verruca	Verruca32.25	3	2.25	sterna	0	0	7	m	f	0	0.0638298	hamadryas	0.00261438
Verruca	Verruca32.25	3	2.25	pisellina	0	0	7	m	f	0	0	hamadryas	0.000596303
Verruca	Verruca32.25	3	2.25	POLSO	0	0	7	m	m	0	0	hamadryas	0.0372208
Verruca	Verruca32.25	3	2.25	perpendicolare	0	0	7	m	m	0	0	hamadryas	0.0434783
Verruca	Verruca32.25	3	2.25	tre	0	0	7	m	f	0.447761	0.233831	hamadryas	0.00247647
Verruca	Verruca32.25	3	2.25	pandorina	0	0	7	m	f	0	0	hamadryas	0.00107701
Verruca	Verruca32.75	3	2.75	perfettina	1	0	9	m	f	0.351351	0.175676	hamadryas	0.00369549
Verruca	Verruca32.75	3	2.75	sterna	1	0	9	m	f	0	0.0638298	hamadryas	0.00261438
Verruca	Verruca32.75	3	2.75	tre	1	0	9	m	f	0.447761	0.233831	hamadryas	0.00247647
Verruca	Verruca32.75	3	2.75	buco prossimale	1	1	9	m	m	0	0	hamadryas	0.0154405
Verruca	Verruca32.75	3	2.75	Orango	1	0	9	m	m	0	0	hamadryas	0.0231293
Verruca	Verruca32.75	3	2.75	Spallasfatta	1	0	9	m	f	0	0.0393701	hamadryas	0.00139276
Verruca	Verruca32.75	3	2.75	h	0	0	9	m	f	0	0	hamadryas	0.00149477
Verruca	Verruca32.75	3	2.75	pisellina	0	0	9	m	f	0	0	hamadryas	0.000596303
Verruca	Verruca32.75	3	2.75	perpendicolare	0	0	9	m	m	0	0	hamadryas	0.0434783
perpendicolare	perpendicolare34.66	3	4.66	tre	1	0	8	m	f	0	0	hamadryas	0.00247647
perpendicolare	perpendicolare34.66	3	4.66	buco prossimale	1	0	8	m	m	0	0	hamadryas	0.0154405
perpendicolare	perpendicolare34.66	3	4.66	naso	1	1	8	m	m	0	0	hamadryas	0.0636277
perpendicolare	perpendicolare34.66	3	4.66	cicciona	0	0	8	m	f	0	0	hamadryas	0.00220459
perpendicolare	perpendicolare34.66	3	4.66	sterna	0	0	8	m	f	0	0	hamadryas	0.00261438
perpendicolare	perpendicolare34.66	3	4.66	OT	0	0	8	m	f	0	0	hamadryas	0.00360639
perpendicolare	perpendicolare34.66	3	4.66	Verruca	0	0	8	m	m	0	0	hamadryas	0.0330722
perpendicolare	perpendicolare34.66	3	4.66	perfettina	0	0	8	m	f	0	0	hamadryas	0.00369549
naso	naso*4.15	*	4.15	perpendicolare	0	0	6	m	m	0	0	hamadryas	0.0434783
naso	naso*4.15	*	4.15	palpebra	0	0	6	m	f	0	0	hamadryas	0.000724638
naso	naso*4.15	*	4.15	cicciona	0	0	6	m	f	0	0.267442	hamadryas	0.00220459
naso	naso*4.15	*	4.15	OT	0	0	6	m	f	0.117347	0.0612245	hamadryas	0.00360639
naso	naso*4.15	*	4.15	INDIANO	0	0	6	m	m	0.147727	0.00568182	hamadryas	0.0308642
naso	naso*4.15	*	4.15	buco sx	0	0	6	m	f	0.552817	0.133803	hamadryas	0.0049975
Verruca	Verruca37.76	3	7.76	naso	1	0	7	m	m	0.554217	0	hamadryas	0.0636277
Verruca	Verruca37.76	3	7.76	perfettina	1	0	7	m	f	0.351351	0.175676	hamadryas	0.00369549
Verruca	Verruca37.76	3	7.76	tre	1	0	7	m	f	0.447761	0.233831	hamadryas	0.00247647
Verruca	Verruca37.76	3	7.76	buco sx	0	0	7	m	f	0	0	hamadryas	0.0049975
Verruca	Verruca37.76	3	7.76	cicciona	0	0	7	m	f	0	0	hamadryas	0.00220459
Verruca	Verruca37.76	3	7.76	OT	0	0	7	m	f	0	0	hamadryas	0.00360639
Verruca	Verruca37.76	3	7.76	INDIANO	0	0	7	m	m	0	0	hamadryas	0.0308642
cometa sx	cometa sx38.24	3	8.24	verruca	0	0	1	m	m	0	0	hamadryas	0.0330722
puntino	puntino27.21	2	7.21	v	1	0	5	m	f	0.595041	0.103306	hamadryas	0.00130208
puntino	puntino27.21	2	7.21	pandorina	1	0	5	m	f	0.378788	0.0984848	hamadryas	0.00107701
puntino	puntino27.21	2	7.21	tre	0	0	5	m	f	0	0	hamadryas	0.00247647
puntino	puntino27.21	2	7.21	perfettina	0	0	5	m	f	0	0	hamadryas	0.00369549
puntino	puntino27.21	2	7.21	Verruca	0	0	5	m	m	0	0	hamadryas	0.0330722
v	v32.75	3	2.75	pandorina	1	0	2	f	f	0.26087	0.109974	hamadryas	0.00107701
v	v32.75	3	2.75	Orango	0	1	2	f	m	0	0	hamadryas	0.0231293
Orango	Orango314	3	14	pandorina	0	0	1	m	f	0	0	hamadryas	0.00107701
Verruca	Verruca33.25	3	3.25	tre	1	0	2	m	f	0.447761	0.233831	hamadryas	0.00247647
Verruca	Verruca33.25	3	3.25	perfettina	0	0	2	m	f	0.351351	0.175676	hamadryas	0.00369549
Verruca	Verruca15.53	1	5.53	tre	1	0	2	m	f	0.447761	0.233831	hamadryas	0.00247647
Verruca	Verruca15.53	1	5.53	perfettina	0	0	2	m	f	0.351351	0.175676	hamadryas	0.00369549
Verruca	Verruca34	3	4	tre	1	0	2	m	f	0.447761	0.233831	hamadryas	0.00247647
Verruca	Verruca34	3	4	perfettina	0	0	2	m	f	0.351351	0.175676	hamadryas	0.00369549
puntino	puntino26.99	2	6.99	pandorina	1	0	3	m	f	0.378788	0.0984848	hamadryas	0.00107701
puntino	puntino26.99	2	6.99	palpebra	0	0	3	m	f	0	0	hamadryas	0.000724638
puntino	puntino26.99	2	6.99	rossonero	0	1	3	m	m	0	0	hamadryas	0.0197445
rossonero	rossonero*3.29	*	3.29	palpebra	1	0	2	m	f	0	0.168628	hamadryas	0.000724638
rossonero	rossonero*3.29	*	3.29	naso	0	0	2	m	m	0	0	hamadryas	0.0636277
perfettina	perfettina34.25	3	4.25	tre	0	0	2	f	f	0.347561	0.0365854	hamadryas	0.00247647
perfettina	perfettina34.25	3	4.25	Verruca	0	0	2	f	m	0.351351	0.175676	hamadryas	0.0330722
INDIANO	INDIANO35.53	3	5.53	cicciona	1	0	5	m	f	0.348018	0.15958	hamadryas	0.00220459
INDIANO	INDIANO35.53	3	5.53	OT	1	0	5	m	f	0.378238	0.207254	hamadryas	0.00360639
INDIANO	INDIANO35.53	3	5.53	buco sx	1	0	5	m	f	0.228412	0.208914	hamadryas	0.0049975
INDIANO	INDIANO35.53	3	5.53	rossonero	0	0	5	m	m	0	0	hamadryas	0.0197445
INDIANO	INDIANO35.53	3	5.53	palpebra	0	0	5	m	f	0	0	hamadryas	0.000724638
INDIANO	INDIANO37.04	3	7.04	cicciona	0	0	6	m	f	0.348018	0.15958	hamadryas	0.00220459
INDIANO	INDIANO37.04	3	7.04	OT	0	0	6	m	f	0.378238	0.207254	hamadryas	0.00360639
INDIANO	INDIANO37.04	3	7.04	buco sx	0	0	6	m	f	0.228412	0.208914	hamadryas	0.0049975
INDIANO	INDIANO37.04	3	7.04	rossonero	0	0	6	m	m	0	0	hamadryas	0.0197445
INDIANO	INDIANO37.04	3	7.04	palpebra	0	0	6	m	f	0	0	hamadryas	0.000724638
INDIANO	INDIANO37.04	3	7.04	vecchia	1	0	6	m	f	0	0	hamadryas	0.00436681
INDIANO	INDIANO33.53	3	3.53	cicciona	1	0	6	m	f	0.348018	0.15958	hamadryas	0.00220459
INDIANO	INDIANO33.53	3	3.53	OT	1	0	6	m	f	0.378238	0.207254	hamadryas	0.00360639
INDIANO	INDIANO33.53	3	3.53	naso	1	0	6	m	m	0.147727	0.00568182	hamadryas	0.0636277
INDIANO	INDIANO33.53	3	3.53	buco sx	1	0	6	m	f	0.228412	0.208914	hamadryas	0.0049975
INDIANO	INDIANO33.53	3	3.53	rossonero	0	0	6	m	m	0	0	hamadryas	0.0197445
INDIANO	INDIANO33.53	3	3.53	palpebra	0	0	6	m	f	0	0	hamadryas	0.000724638
INDIANO	INDIANO34.04	3	4.04	sfregiato	1	1	1	m	m	0	0	hamadryas	0.0171821
sfregiato	sfregiato32.78	3	2.78	cicciona	0	0	7	m	f	0	0	hamadryas	0.00220459
sfregiato	sfregiato32.78	3	2.78	OT	0	0	7	m	f	0	0	hamadryas	0.00360639
sfregiato	sfregiato32.78	3	2.78	naso	0	0	7	m	m	0	0	hamadryas	0.0636277
sfregiato	sfregiato32.78	3	2.78	vecchia	0	0	7	m	f	0	0	hamadryas	0.00436681
sfregiato	sfregiato32.78	3	2.78	buco sx	0	0	7	m	f	0	0	hamadryas	0.0049975
sfregiato	sfregiato32.78	3	2.78	rossonero	0	0	7	m	m	0	0.466667	hamadryas	0.0197445
sfregiato	sfregiato32.78	3	2.78	palpebra	0	0	7	m	f	0	0	hamadryas	0.000724638
Verruca	Verruca32	3	2	perfettina	1	0	5	m	f	0.351351	0.175676	hamadryas	0.00369549
Verruca	Verruca32	3	2	buco prossimale	1	1	5	m	m	0	0	hamadryas	0.0154405
Verruca	Verruca32	3	2	sfregiato	0	0	5	m	m	0.734082	0.0786517	hamadryas	0.0171821
Verruca	Verruca32	3	2	sterna	0	0	5	m	f	0	0.0638298	hamadryas	0.00261438
Verruca	Verruca32	3	2	tre	0	0	5	m	f	0.447761	0.233831	hamadryas	0.00247647
cometa sx	cometa sx33.29	3	3.29	rossonero	0	0	4	m	m	0	0.2	hamadryas	0.0197445
cometa sx	cometa sx33.29	3	3.29	Spallasfatta	0	0	4	m	f	0.0212766	0.297872	hamadryas	0.00139276
cometa sx	cometa sx33.29	3	3.29	Orango	0	0	4	m	m	0	0	hamadryas	0.0231293
cometa sx	cometa sx33.29	3	3.29	palpebra	0	0	4	m	f	0	0	hamadryas	0.000724638
cometa sx	cometa sx37.03	3	7.03	Spallasfatta	0	0	2	m	f	0.0212766	0.297872	hamadryas	0.00139276
cometa sx	cometa sx37.03	3	7.03	Orango	0	0	2	m	m	0	0	hamadryas	0.0231293
puntino	puntino32.25	3	2.25	v	0	0	1	m	f	0.595041	0.103306	hamadryas	0.00130208
Verruca	Verruca23.5	2	3.5	h	0	0	3	m	f	0	0	hamadryas	0.00149477
Verruca	Verruca23.5	2	3.5	perfettina	0	0	3	m	f	0.351351	0.175676	hamadryas	0.00369549
Verruca	Verruca23.5	2	3.5	tre	0	0	3	m	f	0.447761	0.233831	hamadryas	0.00247647
tre	tre15.79	1	5.79	Verruca	1	1	4	f	m	0.447761	0.233831	hamadryas	0.0330722
tre	tre15.79	1	5.79	perfettina	0	0	4	f	f	0.347561	0.0365854	hamadryas	0.00369549
tre	tre15.79	1	5.79	buco prossimale	0	0	4	f	m	0	0	hamadryas	0.0154405
Verruca	Verruca36.28	3	6.28	perfettina	0	0	2	m	f	0.351351	0.175676	hamadryas	0.00369549
Verruca	Verruca36.28	3	6.28	buco prossimale	0	0	2	m	m	0	0	hamadryas	0.0154405
sterna	sterna23	2	3	perfettina	0	0	2	f	f	0.337079	0.0561798	hamadryas	0.00369549
sterna	sterna23	2	3	buco prossimale	0	0	2	f	m	0.510144	0.278261	hamadryas	0.0154405
puntino	puntino311	3	11	naso	0	0	4	m	m	0	0	hamadryas	0.0636277
puntino	puntino311	3	11	cicciona	0	0	4	m	f	0	0.148837	hamadryas	0.00220459
puntino	puntino311	3	11	buco prossimale	0	0	4	m	m	0	0.0729167	hamadryas	0.0154405
puntino	puntino311	3	11	buco sx	0	0	4	m	f	0	0.0597015	hamadryas	0.0049975
naso	naso33	3	3	OT	0	0	5	m	f	0.117347	0.0612245	hamadryas	0.00360639
naso	naso33	3	3	cicciona	0	0	5	m	f	0	0.267442	hamadryas	0.00220459
naso	naso33	3	3	buco sx	0	0	5	m	f	0.552817	0.133803	hamadryas	0.0049975
naso	naso33	3	3	pandorina	0	0	5	m	f	0	0	hamadryas	0.00107701
naso	naso33	3	3	puntino	0	0	5	m	m	0	0	hamadryas	0.0211549
naso	naso36.06	3	6.06	pandorina	1	0	2	m	f	0	0	hamadryas	0.00107701
naso	naso36.06	3	6.06	cicciona	1	0	2	m	f	0	0.267442	hamadryas	0.00220459
POLSO	POLSO34.5	3	4.5	cometa sx	1	1	3	m	m	0	0	hamadryas	0.0397878
POLSO	POLSO34.5	3	4.5	Spallasfatta	0	0	3	m	f	0	0	hamadryas	0.00139276
POLSO	POLSO34.5	3	4.5	patacorta	0	0	3	m	f	0	0	hamadryas	0.00371402
cometa sx	cometa sx310.78	3	10.78	Ovale	1	0	5	m	f	0	0	hamadryas	0.000854701
cometa sx	cometa sx310.78	3	10.78	POLSO	0	1	5	m	m	0	0	hamadryas	0.0372208
cometa sx	cometa sx310.78	3	10.78	patacorta	0	0	5	m	f	0.406528	0.133531	hamadryas	0.00371402
cometa sx	cometa sx310.78	3	10.78	Spallasfatta	0	0	5	m	f	0.0212766	0.297872	hamadryas	0.00139276
h	h32.77	3	2.77	patacorta	1	0	4	f	f	0.315385	0.00769231	hamadryas	0.00371402
h	h32.77	3	2.77	Ovale	0	0	4	f	f	0.614035	0.0307018	hamadryas	0.000854701
h	h32.77	3	2.77	buco sx	0	0	4	f	f	0.0833333	0	hamadryas	0.0049975
h	h32.77	3	2.77	INDIANO	0	0	4	f	m	0	0.0277778	hamadryas	0.0308642
perfetto	perfetto13.65	1	3.65	catta	0	0	1	m	m	0.933014	0.0191388	hamadryas	0.0135659
perpendicolare	perpendicolare12.76	1	2.76	perfetto	0	1	2	m	m	0.546218	0.193277	hamadryas	0.0162602
perpendicolare	perpendicolare12.76	1	2.76	vecchia	0	0	2	m	f	0	0	hamadryas	0.00436681
perfetto	perfetto34.98	3	4.98	vecchia	0	0	1	m	f	0	0	hamadryas	0.00436681
rossonero	rossonero29.53	2	9.53	palpebra	1	0	1	m	f	0	0.168628	hamadryas	0.000724638
puntino	puntino37.55	3	7.55	v	1	0	4	m	f	0.595041	0.103306	hamadryas	0.00130208
puntino	puntino37.55	3	7.55	rossonero	0	0	4	m	m	0	0	hamadryas	0.0197445
puntino	puntino37.55	3	7.55	pandorina	0	0	4	m	f	0.378788	0.0984848	hamadryas	0.00107701
puntino	puntino37.55	3	7.55	palpebra	0	0	4	m	f	0	0	hamadryas	0.000724638
POLSO	POLSO32	3	2	Ovale	1	1	3	m	f	0.392157	0.0588235	hamadryas	0.000854701
POLSO	POLSO32	3	2	buco sx	0	0	3	m	f	0	0	hamadryas	0.0049975
POLSO	POLSO32	3	2	vecchia	0	0	3	m	f	0	0	hamadryas	0.00436681
Ovale	Ovale12.5	1	2.5	buco sx	1	0	2	f	f	0.61194	0.0522388	hamadryas	0.0049975
Ovale	Ovale12.5	1	2.5	vecchia	1	0	2	f	f	0.0577778	0	hamadryas	0.00436681
POLSO	POLSO37	3	7	Ovale	0	0	1	m	f	0.392157	0.0588235	hamadryas	0.000854701
buco prossimale	buco prossimale10.73	1	0.73	sterna	0	0	3	m	f	0.510144	0.278261	hamadryas	0.00261438
buco prossimale	buco prossimale10.73	1	0.73	h	0	0	3	m	f	0	0.0357143	hamadryas	0.00149477
buco prossimale	buco prossimale10.73	1	0.73	patacorta	0	0	3	m	f	0	0	hamadryas	0.00371402
Verruca	Verruca22.48	2	2.48	perfettina	1	0	1	m	f	0.351351	0.175676	hamadryas	0.00369549
cometa sx	cometa sx13.74	1	3.74	Spallasfatta	0	1	2	m	f	0.0212766	0.297872	hamadryas	0.00139276
cometa sx	cometa sx13.74	1	3.74	patacorta	0	0	2	m	f	0.406528	0.133531	hamadryas	0.00371402
Spallasfatta	Spallasfatta13.25	1	3.25	patacorta	0	0	1	f	f	0.677704	0.0419426	hamadryas	0.00371402
cometa sx	cometa sx34.75	3	4.75	patacorta	0	0	1	m	f	0.406528	0.133531	hamadryas	0.00371402
Verruca	Verruca34	3	4	Spallasfatta	0	0	4	m	f	0	0.0393701	hamadryas	0.00139276
Verruca	Verruca34	3	4	patacorta	0	0	4	m	f	0	0	hamadryas	0.00371402
Verruca	Verruca34	3	4	v	0	0	4	m	f	0	0.0117647	hamadryas	0.00130208
Verruca	Verruca34	3	4	tre	0	0	4	m	f	0.447761	0.233831	hamadryas	0.00247647
INDIANO	INDIANO34.12	3	4.12	buco sx	0	0	5	m	f	0.228412	0.208914	hamadryas	0.0049975
INDIANO	INDIANO34.12	3	4.12	Orango	0	0	5	m	m	0	0	hamadryas	0.0231293
INDIANO	INDIANO34.12	3	4.12	Spallasfatta	0	0	5	m	f	0	0.0298507	hamadryas	0.00139276
INDIANO	INDIANO34.12	3	4.12	naso	0	0	5	m	m	0.147727	0.00568182	hamadryas	0.0636277
INDIANO	INDIANO34.12	3	4.12	OT	0	0	5	m	f	0.378238	0.207254	hamadryas	0.00360639
puntino	puntino311.45	3	11.45	pandorina	1	0	3	m	f	0.378788	0.0984848	hamadryas	0.00107701
puntino	puntino311.45	3	11.45	v	1	0	3	m	f	0.595041	0.103306	hamadryas	0.00130208
puntino	puntino311.45	3	11.45	Spallasfatta	0	0	3	m	f	0	0.134228	hamadryas	0.00139276
puntino	puntino310.79	3	10.79	pandorina	1	0	2	m	f	0.378788	0.0984848	hamadryas	0.00107701
puntino	puntino310.79	3	10.79	v	1	0	2	m	f	0.595041	0.103306	hamadryas	0.00130208
Verruca	Verruca25.5	2	5.5	puntino	1	0	5	m	m	0	0	hamadryas	0.0211549
Verruca	Verruca25.5	2	5.5	pandorina	0	0	5	m	f	0	0	hamadryas	0.00107701
Verruca	Verruca25.5	2	5.5	v	0	0	5	m	f	0	0.0117647	hamadryas	0.00130208
Verruca	Verruca25.5	2	5.5	catta	0	0	5	m	m	0.211111	0	hamadryas	0.0135659
Verruca	Verruca25.5	2	5.5	perfetto	0	0	5	m	m	0	0	hamadryas	0.0162602
POLSO	POLSO33	3	3	pisellina	0	0	2	m	f	0.422907	0.0748899	hamadryas	0.000596303
POLSO	POLSO33	3	3	perpendicolare	0	0	2	m	m	0	0.166667	hamadryas	0.0434783
rossonero	rossonero315.25	3	15.25	pisellina	0	0	3	m	f	0	0	hamadryas	0.000596303
rossonero	rossonero315.25	3	15.25	perpendicolare	0	1	3	m	m	0	0	hamadryas	0.0434783
rossonero	rossonero315.25	3	15.25	sterna	0	1	3	m	f	0	0	hamadryas	0.00261438
sterna	sterna34	3	4	pisellina	0	0	2	f	f	0.0285714	0	hamadryas	0.000596303
sterna	sterna34	3	4	perpendicolare	0	0	2	f	m	0	0	hamadryas	0.0434783
puntino	puntino38	3	8	verruca	0	0	5	m	m	0	0	hamadryas	0.0330722
puntino	puntino38	3	8	verruca	0	0	5	m	m	0	0	hamadryas	0.0330722
puntino	puntino38	3	8	perfettina	0	0	5	m	f	0	0	hamadryas	0.00369549
puntino	puntino38	3	8	v	0	0	5	m	f	0.595041	0.103306	hamadryas	0.00130208
puntino	puntino38	3	8	pandorina	0	0	5	m	f	0.378788	0.0984848	hamadryas	0.00107701
verruca	verruca35.5	3	5.5	sfregiato	1	1	1	m	m	0.734082	0.0786517	hamadryas	0.0171821
sfregiato	sfregiato3*	3	*	cometa sx	0	0	1	m	m	0.0983607	0.245902	hamadryas	0.0397878
cometa sx	cometa sx24.25	2	4.25	Spallasfatta	1	0	7	m	f	0.0212766	0.297872	hamadryas	0.00139276
cometa sx	cometa sx24.25	2	4.25	patacorta	1	0	7	m	f	0.406528	0.133531	hamadryas	0.00371402
cometa sx	cometa sx24.25	2	4.25	INDIANO	0	0	7	m	m	0	0	hamadryas	0.0308642
cometa sx	cometa sx24.25	2	4.25	buco sx	0	0	7	m	f	0	0	hamadryas	0.0049975
cometa sx	cometa sx24.25	2	4.25	cicciona	0	0	7	m	f	0	0	hamadryas	0.00220459
cometa sx	cometa sx24.25	2	4.25	OT	0	0	7	m	f	0	0	hamadryas	0.00360639
cometa sx	cometa sx24.25	2	4.25	INDIANO	0	0	7	m	m	0	0	hamadryas	0.0308642
Orango	Orango17.07	1	7.07	sfregiato	0	0	3	m	m	0	0	hamadryas	0.0171821
Orango	Orango17.07	1	7.07	cometa sx	0	0	3	m	m	0	0	hamadryas	0.0397878
Orango	Orango17.07	1	7.07	verruca	0	0	3	m	m	0	0	hamadryas	0.0330722
verruca	verruca34.25	3	4.25	Orango	1	1	3	m	m	0	0	hamadryas	0.0231293
verruca	verruca34.25	3	4.25	sfregiato	1	0	3	m	m	0.734082	0.0786517	hamadryas	0.0171821
verruca	verruca34.25	3	4.25	cometa sx	0	0	3	m	m	0	0	hamadryas	0.0397878
Orango	Orango14.27	1	4.27	cometa sx	1	0	2	m	m	0	0	hamadryas	0.0397878
Orango	Orango14.27	1	4.27	sfregiato	1	0	2	m	m	0	0	hamadryas	0.0171821
rossonero	rossonero31.5	3	1.5	palpebra	0	0	4	m	f	0	0.168628	hamadryas	0.000724638
rossonero	rossonero31.5	3	1.5	catta	0	0	4	m	m	0	0	hamadryas	0.0135659
rossonero	rossonero31.5	3	1.5	perfetto	0	0	4	m	m	0	0	hamadryas	0.0162602
rossonero	rossonero31.5	3	1.5	vecchia	0	0	4	m	f	0.431034	0.396552	hamadryas	0.00436681
puntino	puntino25.78	2	5.78	cicciona	0	0	3	m	f	0	0.148837	hamadryas	0.00220459
puntino	puntino25.78	2	5.78	pandorina	0	0	3	m	f	0.378788	0.0984848	hamadryas	0.00107701
puntino	puntino25.78	2	5.78	v	0	0	3	m	f	0.595041	0.103306	hamadryas	0.00130208
perfettina	perfettina33.55	3	3.55	cicciona	1	0	4	f	f	0.681564	0.0167598	hamadryas	0.00220459
perfettina	perfettina33.55	3	3.55	Verruca	1	0	4	f	m	0.351351	0.175676	hamadryas	0.0330722
perfettina	perfettina33.55	3	3.55	tre	0	0	4	f	f	0.347561	0.0365854	hamadryas	0.00247647
perfettina	perfettina33.55	3	3.55	naso	0	0	4	f	m	0	0	hamadryas	0.0636277
buco prossimale	buco prossimale36	3	6	h	0	0	2	m	f	0	0.0357143	hamadryas	0.00149477
buco prossimale	buco prossimale36	3	6	sterna	0	0	2	m	f	0.510144	0.278261	hamadryas	0.00261438
palpebra	palpebra12	1	2	rossonero	1	0	3	f	m	0	0.168628	hamadryas	0.0197445
palpebra	palpebra12	1	2	v	0	0	3	f	f	0	0	hamadryas	0.00130208
palpebra	palpebra12	1	2	puntino	0	1	3	f	m	0	0	hamadryas	0.0211549
puntino	puntino27.6	2	7.6	palpebra	1	0	2	m	f	0	0	hamadryas	0.000724638
puntino	puntino27.6	2	7.6	v	0	0	2	m	f	0.595041	0.103306	hamadryas	0.00130208
cometa sx	cometa sx33.08	3	3.08	patacorta	0	0	2	m	f	0.406528	0.133531	hamadryas	0.00371402
cometa sx	cometa sx33.08	3	3.08	Spallasfatta	0	0	2	m	f	0.0212766	0.297872	hamadryas	0.00139276
Verruca	Verruca24.9	2	4.9	tre	1	0	2	m	f	0.447761	0.233831	hamadryas	0.00247647
Verruca	Verruca24.9	2	4.9	perfettina	0	0	2	m	f	0.351351	0.175676	hamadryas	0.00369549
perpendicolare	perpendicolare14.03	1	4.03	verruca	0	0	2	m	m	0	0	hamadryas	0.0330722
perpendicolare	perpendicolare14.03	1	4.03	sfregiato	0	0	2	m	m	0	0	hamadryas	0.0171821
naso	naso12.5	1	2.5	buco sx	0	0	4	m	f	0.552817	0.133803	hamadryas	0.0049975
naso	naso12.5	1	2.5	cicciona	0	0	4	m	f	0	0.267442	hamadryas	0.00220459
naso	naso12.5	1	2.5	OT	0	0	4	m	f	0.117347	0.0612245	hamadryas	0.00360639
naso	naso12.5	1	2.5	INDIANO	0	0	4	m	m	0.147727	0.00568182	hamadryas	0.0308642
naso	naso37.55	3	7.55	OT	1	0	1	m	f	0.117347	0.0612245	hamadryas	0.00360639
POLSO	POLSO33.75	3	3.75	h	0	0	2	m	f	0.336601	0.0686284	hamadryas	0.00149477
POLSO	POLSO33.75	3	3.75	pisellina	1	1	2	m	f	0.422907	0.0748899	hamadryas	0.000596303
POLSO	POLSO23.41	2	3.41	h	1	0	2	m	f	0.336601	0.0686284	hamadryas	0.00149477
POLSO	POLSO23.41	2	3.41	pisellina	0	0	2	m	f	0.422907	0.0748899	hamadryas	0.000596303
perfetto	perfetto34.77	3	4.77	patacorta	0	0	2	m	f	0	0	hamadryas	0.00371402
perfetto	perfetto34.77	3	4.77	Spallasfatta	0	0	2	m	f	0	0.05	hamadryas	0.00139276
perpendicolare	perpendicolare13	1	3	verruca	0	0	2	m	m	0	0	hamadryas	0.0330722
perpendicolare	perpendicolare13	1	3	sfregiato	0	0	2	m	m	0	0	hamadryas	0.0171821
sfregiato	sfregiato17.85	1	7.85	catta	0	0	2	m	m	0	0	hamadryas	0.0135659
sfregiato	sfregiato17.85	1	7.85	pisellina	0	0	2	m	f	0	0	hamadryas	0.000596303
OT	OT32.32	3	2.32	naso	1	1	4	f	m	0.117347	0.0612245	hamadryas	0.0636277
OT	OT32.32	3	2.32	cicciona	0	0	4	f	f	0.462838	0.0472973	hamadryas	0.00220459
OT	OT32.32	3	2.32	pandorina	0	0	4	f	f	0.240602	0.0150376	hamadryas	0.00107701
OT	OT32.32	3	2.32	puntino	0	0	4	f	m	0	0.0060241	hamadryas	0.0211549
naso	naso32.57	3	2.57	cicciona	0	0	3	m	f	0	0.267442	hamadryas	0.00220459
naso	naso32.57	3	2.57	pandorina	0	0	3	m	f	0	0	hamadryas	0.00107701
naso	naso32.57	3	2.57	puntino	0	0	3	m	m	0	0	hamadryas	0.0211549
naso	naso32.54	3	2.54	buco sx	0	0	2	m	f	0.552817	0.133803	hamadryas	0.0049975
naso	naso32.54	3	2.54	vecchia	0	0	2	m	f	0	0	hamadryas	0.00436681
perfetto	perfetto33.62	3	3.62	catta	1	0	5	m	m	0.933014	0.0191388	hamadryas	0.0135659
perfetto	perfetto33.62	3	3.62	cometa sx	0	0	5	m	m	0.276596	0	hamadryas	0.0397878
perfetto	perfetto33.62	3	3.62	Orango	0	0	5	m	m	0	0	hamadryas	0.0231293
perfetto	perfetto33.62	3	3.62	patacorta	0	0	5	m	f	0	0	hamadryas	0.00371402
perfetto	perfetto33.62	3	3.62	Spallasfatta	0	0	5	m	f	0	0.05	hamadryas	0.00139276
rossonero	rossonero36.25	3	6.25	POLSO	0	0	6	m	m	0	0	hamadryas	0.0372208
rossonero	rossonero36.25	3	6.25	h	0	0	6	m	f	0	0	hamadryas	0.00149477
rossonero	rossonero36.25	3	6.25	pisellina	0	0	6	m	f	0	0	hamadryas	0.000596303
rossonero	rossonero36.25	3	6.25	vecchia	0	0	6	m	f	0.431034	0.396552	hamadryas	0.00436681
rossonero	rossonero36.25	3	6.25	palpebra	0	0	6	m	f	0	0.168628	hamadryas	0.000724638
rossonero	rossonero36.25	3	6.25	Ovale	0	0	6	m	f	0	0	hamadryas	0.000854701
buco prossimale	buco prossimale3*	3	*	sterna	1	0	2	m	f	0.510144	0.278261	hamadryas	0.00261438
buco prossimale	buco prossimale3*	3	*	perfettina	0	0	2	m	f	0	0.0754717	hamadryas	0.00369549
Orango	Orango33.5	3	3.5	perfetto	0	0	1	m	m	0	0	hamadryas	0.0162602
OT	OT35.25	3	5.25	naso	1	1	5	f	m	0.117347	0.0612245	hamadryas	0.0636277
OT	OT35.25	3	5.25	buco sx	0	0	5	f	f	0.290221	0.0630915	hamadryas	0.0049975
OT	OT35.25	3	5.25	Verruca	0	0	5	f	m	0	0	hamadryas	0.0330722
OT	OT35.25	3	5.25	tre	0	0	5	f	f	0	0	hamadryas	0.00247647
OT	OT35.25	3	5.25	perfettina	0	0	5	f	f	0	0	hamadryas	0.00369549
naso	naso12.61	1	2.61	buco sx	0	0	4	m	f	0.552817	0.133803	hamadryas	0.0049975
naso	naso12.61	1	2.61	Verruca	0	0	4	m	m	0.554217	0	hamadryas	0.0330722
naso	naso12.61	1	2.61	tre	0	0	4	m	f	0	0	hamadryas	0.00247647
naso	naso12.61	1	2.61	perfettina	0	0	4	m	f	0	0	hamadryas	0.00369549
naso	naso33.76	3	3.76	buco sx	1	0	5	m	f	0.552817	0.133803	hamadryas	0.0049975
naso	naso33.76	3	3.76	OT	1	0	5	m	f	0.117347	0.0612245	hamadryas	0.00360639
naso	naso33.76	3	3.76	verruca	0	0	5	m	m	0.554217	0	hamadryas	0.0330722
naso	naso33.76	3	3.76	tre	0	0	5	m	f	0	0	hamadryas	0.00247647
naso	naso33.76	3	3.76	perfettina	0	0	5	m	f	0	0	hamadryas	0.00369549
POLSO	POLSO32.25	3	2.25	puntino	1	0	3	m	m	0	0	hamadryas	0.0211549
POLSO	POLSO32.25	3	2.25	sterna	0	0	3	m	f	0	0	hamadryas	0.00261438
POLSO	POLSO32.25	3	2.25	h	0	0	3	m	f	0.336601	0.0686284	hamadryas	0.00149477
buco prossimale	buco prossimale23.25	2	3.25	sterna	0	0	2	m	f	0.510144	0.278261	hamadryas	0.00261438
naso	naso32.25	3	2.25	INDIANO	1	0	3	m	m	0.147727	0.00568182	hamadryas	0.0308642
naso	naso32.25	3	2.25	buco sx	0	0	3	m	f	0.552817	0.133803	hamadryas	0.0049975
naso	naso32.25	3	2.25	OT	0	0	3	m	f	0.117347	0.0612245	hamadryas	0.00360639
naso	naso34.17	3	4.17	INDIANO	0	1	3	m	m	0.147727	0.00568182	hamadryas	0.0308642
naso	naso34.17	3	4.17	buco sx	0	0	3	m	f	0.552817	0.133803	hamadryas	0.0049975
naso	naso34.17	3	4.17	OT	0	0	3	m	f	0.117347	0.0612245	hamadryas	0.00360639
INDIANO	INDIANO35.5	3	5.5	cicciona	1	0	2	m	f	0.348018	0.15958	hamadryas	0.00220459
INDIANO	INDIANO35.5	3	5.5	buco sx	1	0	2	m	f	0.228412	0.208914	hamadryas	0.0049975
Orango	Orango35	3	5	perfetto	0	0	4	m	m	0	0	hamadryas	0.0162602
Orango	Orango35	3	5	POLSO	0	0	4	m	m	0	0	hamadryas	0.0372208
Orango	Orango35	3	5	h	0	0	4	m	f	0	0	hamadryas	0.00149477
Orango	Orango35	3	5	perpendicolare	0	1	4	m	m	0	0	hamadryas	0.0434783
perpendicolare	perpendicolare35.25	3	5.25	POLSO	0	0	3	m	m	0	0.166667	hamadryas	0.0372208
perpendicolare	perpendicolare35.25	3	5.25	h	0	0	3	m	f	0	0	hamadryas	0.00149477
perfetto	perfetto34	3	4	POLSO	0	0	2	m	m	0	0.111111	hamadryas	0.0372208
perfetto	perfetto34	3	4	h	0	0	2	m	f	0	0	hamadryas	0.00149477
INDIANO	INDIANO37.23	3	7.23	sfregiato	1	0	5	m	m	0	0	hamadryas	0.0171821
INDIANO	INDIANO37.23	3	7.23	cicciona	0	0	5	m	f	0.348018	0.15958	hamadryas	0.00220459
INDIANO	INDIANO37.23	3	7.23	buco sx	0	0	5	m	f	0.228412	0.208914	hamadryas	0.0049975
INDIANO	INDIANO37.23	3	7.23	buco prossimale	0	0	5	m	m	0	0	hamadryas	0.0154405
INDIANO	INDIANO37.23	3	7.23	sterna	0	1	5	m	f	0	0	hamadryas	0.00261438
sterna	sterna34.01	3	4.01	buco prossimale	1	0	4	f	m	0.510144	0.278261	hamadryas	0.0154405
sterna	sterna34.01	3	4.01	buco sx	1	0	4	f	f	0	0.025641	hamadryas	0.0049975
sterna	sterna34.01	3	4.01	sfregiato	0	0	4	f	m	0	0	hamadryas	0.0171821
sterna	sterna34.01	3	4.01	cicciona	0	0	4	f	f	0.0576923	0	hamadryas	0.00220459
INDIANO	INDIANO310.61	3	10.61	buco sx	0	0	5	m	f	0.228412	0.208914	hamadryas	0.0049975
INDIANO	INDIANO310.61	3	10.61	cicciona	0	0	5	m	f	0.348018	0.15958	hamadryas	0.00220459
INDIANO	INDIANO310.61	3	10.61	OT	0	0	5	m	f	0.378238	0.207254	hamadryas	0.00360639
INDIANO	INDIANO310.61	3	10.61	sterna	0	0	5	m	f	0	0	hamadryas	0.00261438
INDIANO	INDIANO310.61	3	10.61	buco prossimale	0	0	5	m	m	0	0	hamadryas	0.0154405
sfregiato	sfregiato32.73	3	2.73	cometa sx	1	1	1	m	m	0.0983607	0.245902	hamadryas	0.0397878
POLSO	POLSO23	2	3	verruca	0	0	2	m	m	0	0	hamadryas	0.0330722
POLSO	POLSO23	2	3	h	0	1	2	m	f	0.336601	0.0686284	hamadryas	0.00149477
INDIANO	INDIANO31.75	3	1.75	palpebra	0	0	4	m	f	0	0	hamadryas	0.000724638
INDIANO	INDIANO31.75	3	1.75	rossonero	0	0	4	m	m	0	0	hamadryas	0.0197445
INDIANO	INDIANO31.75	3	1.75	palpebra	0	0	4	m	f	0	0	hamadryas	0.000724638
INDIANO	INDIANO31.75	3	1.75	rossonero	1	0	4	m	m	0	0	hamadryas	0.0197445
Verruca	Verruca11.75	1	1.75	perfettina	0	0	1	m	f	0.351351	0.175676	hamadryas	0.00369549
Orango	Orango35	3	5	cometa sx	1	0	4	m	m	0	0	hamadryas	0.0397878
Orango	Orango35	3	5	Spallasfatta	0	0	4	m	f	0.930131	0.0218341	hamadryas	0.00139276
Orango	Orango35	3	5	patacorta	0	0	4	m	f	0.22807	0	hamadryas	0.00371402
Orango	Orango35	3	5	palpebra	0	0	4	m	f	0	0	hamadryas	0.000724638
sterna	sterna33	3	3	buco prossimale	1	1	1	f	m	0.510144	0.278261	hamadryas	0.0154405
INDIANO	INDIANO36.35	3	6.35	sfregiato	0	1	3	m	m	0	0	hamadryas	0.0171821
INDIANO	INDIANO36.35	3	6.35	cicciona	0	0	3	m	f	0.348018	0.15958	hamadryas	0.00220459
INDIANO	INDIANO36.35	3	6.35	naso	0	0	3	m	m	0.147727	0.00568182	hamadryas	0.0636277
sfregiato	sfregiato34.5	3	4.5	cicciona	0	0	2	m	f	0	0	hamadryas	0.00220459
sfregiato	sfregiato34.5	3	4.5	naso	0	0	2	m	m	0	0	hamadryas	0.0636277
buco prossimale	buco prossimale23	2	3	sterna	0	0	1	m	f	0.510144	0.278261	hamadryas	0.00261438
buco prossimale	buco prossimale33.12	3	3.12	sterna	1	0	1	m	f	0.510144	0.278261	hamadryas	0.00261438
Verruca	Verruca36.79	3	6.79	tre	0	0	2	m	f	0.447761	0.233831	hamadryas	0.00247647
Verruca	Verruca36.79	3	6.79	perfettina	0	0	2	m	f	0.351351	0.175676	hamadryas	0.00369549
cometa sx	cometa sx18.49	1	8.49	patacorta	0	0	2	m	f	0.406528	0.133531	hamadryas	0.00371402
cometa sx	cometa sx18.49	1	8.49	Spallasfatta	0	0	2	m	f	0.0212766	0.297872	hamadryas	0.00139276
INDIANO	INDIANO32.75	3	2.75	buco sx	1	0	2	m	f	0.228412	0.208914	hamadryas	0.0049975
INDIANO	INDIANO32.75	3	2.75	OT	0	0	2	m	f	0.378238	0.207254	hamadryas	0.00360639
Verruca	Verruca32.25	3	2.25	perfettina	1	1	4	m	f	0.351351	0.175676	hamadryas	0.00369549
Verruca	Verruca32.25	3	2.25	buco prossimale	0	1	4	m	m	0	0	hamadryas	0.0154405
Verruca	Verruca32.25	3	2.25	rossonero	0	1	4	m	m	0	0	hamadryas	0.0197445
buco prossimale	buco prossimale35.75	3	5.75	sterna	1	0	1	m	f	0.510144	0.278261	hamadryas	0.00261438
Verruca	Verruca32.5	3	2.5	buco prossimale	1	0	1	m	m	0	0	hamadryas	0.0154405
tre	tre13.37	1	3.37	Verruca	0	0	2	f	m	0.447761	0.233831	hamadryas	0.0330722
tre	tre13.37	1	3.37	perfettina	0	0	2	f	f	0.347561	0.0365854	hamadryas	0.00369549
perpendicolare	perpendicolare33.16	3	3.16	sfregiato	0	1	3	m	m	0	0	hamadryas	0.0171821
perpendicolare	perpendicolare33.16	3	3.16	verruca	0	1	3	m	m	0	0	hamadryas	0.0330722
sfregiato	sfregiato23.5	2	3.5	OT	0	1	1	m	f	0	0	hamadryas	0.00360639
sfregiato	sfregiato35	3	5	INDIANO	1	1	1	m	m	0	0	hamadryas	0.0308642
Verruca	Verruca34.99	3	4.99	perfettina	1	0	1	m	f	0.351351	0.175676	hamadryas	0.00369549
perpendicolare	perpendicolare35.75	3	5.75	sfregiato	1	0	3	m	m	0	0	hamadryas	0.0171821
perpendicolare	perpendicolare35.75	3	5.75	catta	0	0	3	m	m	0	0	hamadryas	0.0135659
perpendicolare	perpendicolare35.75	3	5.75	verruca	0	0	3	m	m	0	0	hamadryas	0.0330722
Spallasfatta	Spallasfatta23.5	2	3.5	buco sx	1	0	4	f	f	0	0.0105263	hamadryas	0.0049975
Spallasfatta	Spallasfatta23.5	2	3.5	v	1	0	4	f	f	0.224242	0.00606061	hamadryas	0.00130208
Spallasfatta	Spallasfatta23.5	2	3.5	cicciona	0	0	4	f	f	0	0	hamadryas	0.00220459
Spallasfatta	Spallasfatta23.5	2	3.5	naso	0	0	4	f	m	0	0	hamadryas	0.0636277
buco sx	buco sx31.76	3	1.76	cicciona	1	0	3	f	f	0.334975	0.0246305	hamadryas	0.00220459
buco sx	buco sx31.76	3	1.76	v	1	0	3	f	f	0	0.0232558	hamadryas	0.00130208
buco sx	buco sx31.76	3	1.76	naso	0	0	3	f	m	0.552817	0.133803	hamadryas	0.0636277
INDIANO	INDIANO35.79	3	5.79	palpebra	1	0	5	m	f	0	0	hamadryas	0.000724638
INDIANO	INDIANO35.79	3	5.79	cicciona	0	0	5	m	f	0.348018	0.15958	hamadryas	0.00220459
INDIANO	INDIANO35.79	3	5.79	naso	0	1	5	m	m	0.147727	0.00568182	hamadryas	0.0636277
INDIANO	INDIANO35.79	3	5.79	OT	0	0	5	m	f	0.378238	0.207254	hamadryas	0.00360639
INDIANO	INDIANO35.79	3	5.79	catta	0	0	5	m	m	0	0	hamadryas	0.0135659
Orango	Orango35.25	3	5.25	pandorina	0	0	3	m	f	0	0	hamadryas	0.00107701
Orango	Orango35.25	3	5.25	puntino	0	0	3	m	m	0	0	hamadryas	0.0211549
Orango	Orango35.25	3	5.25	v	0	0	3	m	f	0	0	hamadryas	0.00130208
Verruca	Verruca32.5	3	2.5	perfettina	1	0	2	m	f	0.351351	0.175676	hamadryas	0.00369549
Verruca	Verruca32.5	3	2.5	tre	0	0	2	m	f	0.447761	0.233831	hamadryas	0.00247647
Verruca	Verruca33.42	3	3.42	tre	1	0	2	m	f	0.447761	0.233831	hamadryas	0.00247647
Verruca	Verruca33.42	3	3.42	cicciona	1	1	2	m	f	0	0	hamadryas	0.00220459
sterna	sterna35.01	3	5.01	v	1	0	3	f	f	0	0	hamadryas	0.00130208
sterna	sterna35.01	3	5.01	POLSO	1	0	3	f	m	0	0	hamadryas	0.0372208
sterna	sterna35.01	3	5.01	puntino	0	0	3	f	m	0	0.010989	hamadryas	0.0211549
v	v36	3	6	puntino	0	0	2	f	m	0.595041	0.103306	hamadryas	0.0211549
v	v36	3	6	sterna	1	0	2	f	f	0	0	hamadryas	0.00261438
INDIANO	INDIANO37.52	3	7.52	cicciona	1	0	6	m	f	0.348018	0.15958	hamadryas	0.00220459
INDIANO	INDIANO37.52	3	7.52	v	1	0	6	m	f	0	0	hamadryas	0.00130208
INDIANO	INDIANO37.52	3	7.52	buco sx	1	0	6	m	f	0.228412	0.208914	hamadryas	0.0049975
INDIANO	INDIANO37.52	3	7.52	puntino	0	0	6	m	m	0	0	hamadryas	0.0211549
INDIANO	INDIANO37.52	3	7.52	OT	0	0	6	m	f	0.378233	0.207254	hamadryas	0.00360639
INDIANO	INDIANO37.52	3	7.52	pandorina	0	0	6	m	f	0	0.0537634	hamadryas	0.00107701
Verruca	Verruca23	2	3	buco prossimale	1	0	3	m	m	0	0	hamadryas	0.0154405
Verruca	Verruca23	2	3	sterna	0	0	3	m	f	0	0.0638298	hamadryas	0.00261438
Verruca	Verruca23	2	3	tre	0	0	3	m	f	0.447761	0.233831	hamadryas	0.00247647
cicciona	cicciona32.74	3	2.74	pandorina	1	0	3	f	f	0.390476	0.0634921	hamadryas	0.00107701
cicciona	cicciona32.74	3	2.74	puntino	0	0	3	f	m	0	0.148837	hamadryas	0.0211549
cicciona	cicciona32.74	3	2.74	v	0	0	3	f	f	0.102222	0	hamadryas	0.00130208
perfetto	perfetto34.78	3	4.78	buco sx	0	0	3	m	f	0	0	hamadryas	0.0049975
perfetto	perfetto34.78	3	4.78	rossonero	0	0	3	m	m	0	0	hamadryas	0.0197445
perfetto	perfetto34.78	3	4.78	vecchia	0	0	3	m	f	0	0	hamadryas	0.00436681
Verruca	Verruca12.25	1	2.25	perfettina	1	0	3	m	f	0.351351	0.175676	hamadryas	0.00369549
Verruca	Verruca12.25	1	2.25	tre	0	0	3	m	f	0.447761	0.233831	hamadryas	0.00247647
Verruca	Verruca12.25	1	2.25	cicciona	0	0	3	m	f	0	0	hamadryas	0.00220459
Orango	Orango39.22	3	9.22	cicciona	1	0	4	m	f	0	0.0384615	hamadryas	0.00220459
Orango	Orango39.22	3	9.22	tre	0	0	4	m	f	0	0	hamadryas	0.00247647
Orango	Orango39.22	3	9.22	Verruca	0	0	4	m	m	0	0	hamadryas	0.0330722
Orango	Orango39.22	3	9.22	perfettina	0	0	4	m	f	0	0	hamadryas	0.00369549
naso	naso32.25	3	2.25	OT	1	0	6	m	f	0.117347	0.0612245	hamadryas	0.00360639
naso	naso32.25	3	2.25	buco sx	0	0	6	m	f	0.552817	0.133803	hamadryas	0.0049975
naso	naso32.25	3	2.25	v	0	0	6	m	f	0	0	hamadryas	0.00130208
naso	naso32.25	3	2.25	pandorina	0	0	6	m	f	0	0	hamadryas	0.00107701
naso	naso32.25	3	2.25	cicciona	0	0	6	m	f	0	0.267442	hamadryas	0.00220459
naso	naso32.25	3	2.25	INDIANO	0	0	6	m	m	0.147727	0.00568182	hamadryas	0.0308642
POLSO	POLSO23.5	2	3.5	h	1	0	6	m	f	0.336601	0.0686284	hamadryas	0.00149477
POLSO	POLSO23.5	2	3.5	Verruca	1	0	6	m	m	0	0	hamadryas	0.0330722
POLSO	POLSO23.5	2	3.5	Ovale	1	0	6	m	f	0.392157	0.0588235	hamadryas	0.000854701
POLSO	POLSO23.5	2	3.5	tre	0	0	6	m	f	0	0	hamadryas	0.00247647
POLSO	POLSO23.5	2	3.5	sterna	0	0	6	m	f	0	0	hamadryas	0.00261438
POLSO	POLSO23.5	2	3.5	buco prossimale	0	0	6	m	m	0.540541	0	hamadryas	0.0154405
sfregiato	sfregiato32	3	2	verruca	1	0	2	m	m	0.734082	0.0786517	hamadryas	0.0330722
sfregiato	sfregiato32	3	2	perpendicolare	0	0	2	m	m	0	0	hamadryas	0.0434783
sfregiato	sfregiato34.55	3	4.55	Ovale	0	0	1	m	f	0	0	hamadryas	0.000854701
sfregiato	sfregiato34.01	3	4.01	h	0	0	4	m	f	0	0	hamadryas	0.00149477
sfregiato	sfregiato34.01	3	4.01	pisellina	0	0	4	m	f	0	0	hamadryas	0.000596303
sfregiato	sfregiato34.01	3	4.01	POLSO	0	0	4	m	m	0	0	hamadryas	0.0372208
sfregiato	sfregiato34.01	3	4.01	catta	0	0	4	m	m	0	0	hamadryas	0.0135659
Orango	Orango33.25	3	3.25	Spallasfatta	1	0	4	m	f	0.930131	0.0218341	hamadryas	0.00139276
Orango	Orango33.25	3	3.25	verruca	0	0	4	m	m	0	0	hamadryas	0.0330722
Orango	Orango33.25	3	3.25	patacorta	0	0	4	m	f	0.22807	0	hamadryas	0.00371402
Orango	Orango33.25	3	3.25	cometa sx	0	0	4	m	m	0	0	hamadryas	0.0397878
buco prossimale	buco prossimale33	3	3	sterna	1	0	9	m	f	0.510144	0.278261	hamadryas	0.00261438
buco prossimale	buco prossimale33	3	3	palpebra	1	0	9	m	f	0	0	hamadryas	0.000724638
buco prossimale	buco prossimale33	3	3	Verruca	0	1	9	m	m	0	0	hamadryas	0.0330722
buco prossimale	buco prossimale33	3	3	tre	0	0	9	m	f	0	0	hamadryas	0.00247647
buco prossimale	buco prossimale33	3	3	puntino	0	0	9	m	m	0	0.0729167	hamadryas	0.0211549
buco prossimale	buco prossimale33	3	3	perfettina	0	0	9	m	f	0	0.0754717	hamadryas	0.00369549
buco prossimale	buco prossimale33	3	3	rossonero	0	0	9	m	m	0	0	hamadryas	0.0197445
buco prossimale	buco prossimale33	3	3	vecchia	0	0	9	m	f	0	0	hamadryas	0.00436681
buco prossimale	buco prossimale33	3	3	v	0	0	9	m	f	0	0	hamadryas	0.00130208
Verruca	Verruca34.5	3	4.5	perfettina	1	0	5	m	f	0.351351	0.175676	hamadryas	0.00369549
Verruca	Verruca34.5	3	4.5	tre	1	0	5	m	f	0.447761	0.233831	hamadryas	0.00247647
Verruca	Verruca34.5	3	4.5	palpebra	0	0	5	m	f	0	0	hamadryas	0.000724638
Verruca	Verruca34.5	3	4.5	sterna	0	0	5	m	f	0	0.0638298	hamadryas	0.00261438
Verruca	Verruca34.5	3	4.5	puntino	0	1	5	m	m	0	0	hamadryas	0.0211549
rossonero	rossonero37.25	3	7.25	vecchia	1	0	2	m	f	0.431034	0.396552	hamadryas	0.00436681
rossonero	rossonero37.25	3	7.25	verruca	1	0	2	m	m	0	0	hamadryas	0.0330722
INDIANO	INDIANO318.25	3	18.25	buco sx	1	0	3	m	f	0.228412	0.208914	hamadryas	0.0049975
INDIANO	INDIANO318.25	3	18.25	naso	1	1	3	m	m	0.147727	0.00568182	hamadryas	0.0636277
INDIANO	INDIANO318.25	3	18.25	OT	0	0	3	m	f	0.378238	0.207254	hamadryas	0.00360639
INDIANO	INDIANO15	1	5	naso	1	0	3	m	m	0.147727	0.00568182	hamadryas	0.0636277
INDIANO	INDIANO15	1	5	buco sx	1	0	3	m	f	0.228412	0.208914	hamadryas	0.0049975
INDIANO	INDIANO15	1	5	OT	0	0	3	m	f	0.378238	0.207254	hamadryas	0.00360639
cometa sx	cometa sx21	2	1	perfettina	1	0	4	m	f	0	0	hamadryas	0.00369549
cometa sx	cometa sx21	2	1	pandorina	1	0	4	m	f	0	0	hamadryas	0.00107701
cometa sx	cometa sx21	2	1	v	1	0	4	m	f	0	0	hamadryas	0.00130208
cometa sx	cometa sx21	2	1	patacorta	0	0	4	m	f	0.406528	0.133531	hamadryas	0.00371402
cometa sx	cometa sx34.76	3	4.76	Verruca	1	1	1	m	m	0	0	hamadryas	0.0330722
Puntino	Puntino36.03	3	6.03	v	1	0	3	m	f	0.595041	0.103306	hamadryas	0.00130208
Puntino	Puntino36.03	3	6.03	INDIANO	0	0	3	m	m	0	0	hamadryas	0.0308642
Puntino	Puntino36.03	3	6.03	buco sx	0	0	3	m	f	0	0.0597015	hamadryas	0.0049975
Naso	Naso32.74	3	2.74	INDIANO	1	1	4	m	m	0.147727	0.00568182	hamadryas	0.0308642
Naso	Naso32.74	3	2.74	V	0	0	4	m	f	0	0	hamadryas	0.00130208
Naso	Naso32.74	3	2.74	puntino	0	0	4	m	m	0	0	hamadryas	0.0211549
Puntino	Puntino15	1	5	OT	1	0	5	m	f	0	0.0060241	hamadryas	0.00360639
Puntino	Puntino15	1	5	naso	0	1	5	m	m	0	0	hamadryas	0.0636277
Puntino	Puntino15	1	5	INDIANO	0	0	5	m	m	0	0	hamadryas	0.0308642
Puntino	Puntino15	1	5	buco sx	0	0	5	m	f	0	0.0597015	hamadryas	0.0049975
Puntino	Puntino15	1	5	V	0	0	5	m	f	0.595041	0.103306	hamadryas	0.00130208
Naso	Naso31.31	3	1.31	OT	1	0	3	m	f	0.117347	0.0612245	hamadryas	0.00360639
Naso	Naso31.31	3	1.31	INDIANO	0	0	3	m	m	0.147727	0.00568182	hamadryas	0.0308642
Naso	Naso31.31	3	1.31	buco sx	0	0	3	m	f	0.552817	0.133803	hamadryas	0.0049975
Orango	Orango310.01	3	10.01	puntino	0	0	5	m	m	0	0	hamadryas	0.0211549
Orango	Orango310.01	3	10.01	pandorina	0	0	5	m	f	0	0	hamadryas	0.00107701
Orango	Orango310.01	3	10.01	H	0	0	5	m	f	0	0	hamadryas	0.00149477
Orango	Orango310.01	3	10.01	POLSO	0	0	5	m	m	0	0	hamadryas	0.0372208
Orango	Orango310.01	3	10.01	Ovale	0	0	5	m	f	0	0	hamadryas	0.000854701
POLSO	POLSO12.25	1	2.25	pisellina	0	0	7	m	f	0.422907	0.0748899	hamadryas	0.000596303
POLSO	POLSO12.25	1	2.25	Ovale	0	0	7	m	f	0.392157	0.0588235	hamadryas	0.000854701
POLSO	POLSO12.25	1	2.25	sterna	0	0	7	m	f	0	0	hamadryas	0.00261438
POLSO	POLSO12.25	1	2.25	buco prossimale	0	0	7	m	m	0.540541	0	hamadryas	0.0154405
POLSO	POLSO12.25	1	2.25	INDIANO	0	0	7	m	m	0	0	hamadryas	0.0308642
POLSO	POLSO12.25	1	2.25	cicciona	0	0	7	m	f	0	0	hamadryas	0.00220459
POLSO	POLSO12.25	1	2.25	buco sx	0	0	7	m	f	0	0	hamadryas	0.0049975
Orango	Orango12.45	1	2.45	Ovale	0	0	9	m	f	0	0	hamadryas	0.000854701
Orango	Orango12.45	1	2.45	H	0	0	9	m	f	0	0	hamadryas	0.00149477
Orango	Orango12.45	1	2.45	patacorta	0	0	9	m	f	0.22807	0	hamadryas	0.00371402
Orango	Orango12.45	1	2.45	palpebra	0	0	9	m	f	0	0	hamadryas	0.000724638
Orango	Orango12.45	1	2.45	pandorina	0	0	9	m	f	0	0	hamadryas	0.00107701
Orango	Orango12.45	1	2.45	V	0	0	9	m	f	0	0	hamadryas	0.00130208
Orango	Orango12.45	1	2.45	puntino	0	0	9	m	m	0	0	hamadryas	0.0211549
Orango	Orango12.45	1	2.45	cometa sx	0	0	9	m	m	0	0	hamadryas	0.0397878
Orango	Orango12.45	1	2.45	tre	0	0	9	m	f	0	0	hamadryas	0.00247647
verruca	verruca14.05	1	4.05	sfregiato	1	0	6	m	m	0.734082	0.0786517	hamadryas	0.0171821
verruca	verruca14.05	1	4.05	perfetto	0	0	6	m	m	0	0	hamadryas	0.0162602
verruca	verruca14.05	1	4.05	catta	0	0	6	m	m	0.211111	0	hamadryas	0.0135659
verruca	verruca14.05	1	4.05	INDIANO	0	0	6	m	m	0	0	hamadryas	0.0308642
verruca	verruca14.05	1	4.05	buco sx	0	0	6	m	f	0	0	hamadryas	0.0049975
verruca	verruca14.05	1	4.05	cicciona	0	0	6	m	f	0	0	hamadryas	0.00220459
POLSO	POLSO12	1	2	V	1	0	10	m	f	0	0	hamadryas	0.00130208
POLSO	POLSO12	1	2	Ovale	0	0	10	m	f	0.392157	0.0588235	hamadryas	0.000854701
POLSO	POLSO12	1	2	H	0	0	10	m	f	0.336601	0.0686284	hamadryas	0.00149477
POLSO	POLSO12	1	2	palpebra	0	0	10	m	f	0	0	hamadryas	0.000724638
POLSO	POLSO12	1	2	pisellina	0	0	10	m	f	0.422907	0.0748899	hamadryas	0.000596303
POLSO	POLSO12	1	2	OT	0	0	10	m	f	0	0	hamadryas	0.00360639
POLSO	POLSO12	1	2	buco sx	0	0	10	m	f	0	0	hamadryas	0.0049975
POLSO	POLSO12	1	2	INDIANO	0	0	10	m	m	0	0	hamadryas	0.0308642
POLSO	POLSO12	1	2	naso	0	0	10	m	m	0	0	hamadryas	0.0636277
POLSO	POLSO12	1	2	Orango	0	0	10	m	m	0	0	hamadryas	0.0231293
catta	catta33.78	3	3.78	perfetto	0	1	5	m	m	0.933014	0.0191388	hamadryas	0.0162602
catta	catta33.78	3	3.78	tre	0	0	5	m	f	0	0	hamadryas	0.00247647
catta	catta33.78	3	3.78	perfettina	0	0	5	m	f	0	0	hamadryas	0.00369549
catta	catta33.78	3	3.78	sterna	0	0	5	m	f	0	0	hamadryas	0.00261438
verruca	verruca32.5	3	2.5	tre	1	0	1	m	f	0.447761	0.233831	hamadryas	0.00247647
buco prossimale	buco prossimale12.25	1	2.25	sterna	0	0	4	m	f	0.510144	0.278261	hamadryas	0.00261438
buco prossimale	buco prossimale12.25	1	2.25	tre	0	0	4	m	f	0	0	hamadryas	0.00247647
buco prossimale	buco prossimale12.25	1	2.25	verruca	0	0	4	m	m	0	0	hamadryas	0.0330722
buco prossimale	buco prossimale12.25	1	2.25	perfettina	0	0	4	m	f	0	0.0754717	hamadryas	0.00369549
OT	OT35	3	5	naso	0	0	8	f	m	0.117347	0.0612245	hamadryas	0.0636277
OT	OT35	3	5	perfettina	0	0	8	f	f	0	0	hamadryas	0.00369549
OT	OT35	3	5	cicciona	0	0	8	f	f	0.462838	0.0472973	hamadryas	0.00220459
OT	OT35	3	5	tre	0	0	8	f	f	0	0	hamadryas	0.00247647
OT	OT35	3	5	pandorina	0	0	8	f	f	0.240602	0.0150376	hamadryas	0.00107701
OT	OT35	3	5	INDIANO	0	0	8	f	m	0.378238	0.207254	hamadryas	0.0308642
OT	OT35	3	5	verruca	0	0	8	f	m	0	0	hamadryas	0.0330722
OT	OT35	3	5	H	0	0	8	f	f	0	0.0243902	hamadryas	0.00149477
Orango	Orango36.75	3	6.75	perfettina	0	0	8	m	f	0	0	hamadryas	0.00369549
Orango	Orango36.75	3	6.75	cicciona	0	0	8	m	f	0	0.0384615	hamadryas	0.00220459
Orango	Orango36.75	3	6.75	tre	0	0	8	m	f	0	0	hamadryas	0.00247647
Orango	Orango36.75	3	6.75	pandorina	0	0	8	m	f	0	0	hamadryas	0.00107701
Orango	Orango36.75	3	6.75	naso	0	0	8	m	m	0	0	hamadryas	0.0636277
Orango	Orango36.75	3	6.75	verruca	0	0	8	m	m	0	0	hamadryas	0.0330722
Orango	Orango36.75	3	6.75	H	0	0	8	m	f	0	0	hamadryas	0.00149477
Orango	Orango36.75	3	6.75	POLSO	0	0	8	m	m	0	0	hamadryas	0.0372208
INDIANO	INDIANO312.76	3	12.76	Ovale	0	0	7	m	f	0	0	hamadryas	0.000854701
INDIANO	INDIANO312.76	3	12.76	buco sx	0	0	7	m	f	0.228412	0.208914	hamadryas	0.0049975
INDIANO	INDIANO312.76	3	12.76	tre	0	0	7	m	f	0	0	hamadryas	0.00247647
INDIANO	INDIANO312.76	3	12.76	pandorina	0	0	7	m	f	0	0.0537634	hamadryas	0.00107701
INDIANO	INDIANO312.76	3	12.76	sfregiato	0	0	7	m	m	0	0	hamadryas	0.0171821
INDIANO	INDIANO312.76	3	12.76	verruca	0	0	7	m	m	0	0	hamadryas	0.0330722
INDIANO	INDIANO312.76	3	12.76	H	0	0	7	m	f	0	0.0277778	hamadryas	0.00149477
V	V36.5	3	6.5	vecchia	1	0	8	f	f	0	0	hamadryas	0.00436681
V	V36.5	3	6.5	INDIANO	0	0	8	f	m	0	0	hamadryas	0.0308642
V	V36.5	3	6.5	perfettina	0	0	8	f	f	0	0	hamadryas	0.00369549
V	V36.5	3	6.5	Ovale	0	0	8	f	f	0.125	0	hamadryas	0.000854701
V	V36.5	3	6.5	buco sx	0	0	8	f	f	0	0.0232558	hamadryas	0.0049975
V	V36.5	3	6.5	POLSO	0	0	8	f	m	0	0	hamadryas	0.0372208
V	V36.5	3	6.5	naso	0	0	8	f	m	0	0	hamadryas	0.0636277
V	V36.5	3	6.5	pisellina	0	0	8	f	f	0	0	hamadryas	0.000596303
pisellina	pisellina31.75	3	1.75	Ovale	1	0	10	f	f	0.25	0	hamadryas	0.000854701
pisellina	pisellina31.75	3	1.75	buco sx	0	0	10	f	f	0	0.108108	hamadryas	0.0049975
pisellina	pisellina31.75	3	1.75	naso	0	0	10	f	m	0	0	hamadryas	0.0636277
pisellina	pisellina31.75	3	1.75	POLSO	0	0	10	f	m	0.422907	0.0748899	hamadryas	0.0372208
pisellina	pisellina31.75	3	1.75	vecchia	0	0	10	f	f	0	0	hamadryas	0.00436681
pisellina	pisellina31.75	3	1.75	V	0	0	10	f	f	0	0	hamadryas	0.00130208
pisellina	pisellina31.75	3	1.75	INDIANO	0	0	10	f	m	0	0.0649351	hamadryas	0.0308642
pisellina	pisellina31.75	3	1.75	perfettina	0	0	10	f	f	0	0	hamadryas	0.00369549
pisellina	pisellina31.75	3	1.75	Spallasfatta	0	0	10	f	f	0	0	hamadryas	0.00139276
pisellina	pisellina31.75	3	1.75	patacorta	0	0	10	f	f	0.373626	0	hamadryas	0.00371402
vecchia	vecchia34.25	3	4.25	H	1	0	5	f	f	0	0	hamadryas	0.00149477
vecchia	vecchia34.25	3	4.25	buco sx	0	0	5	f	f	0.643836	0	hamadryas	0.0049975
vecchia	vecchia34.25	3	4.25	perfettina	0	0	5	f	f	0	0	hamadryas	0.00369549
vecchia	vecchia34.25	3	4.25	OT	0	0	5	f	f	0.342105	0.131579	hamadryas	0.00360639
vecchia	vecchia34.25	3	4.25	V	0	0	5	f	f	0	0	hamadryas	0.00130208
buco prossimale	buco prossimale33.01	3	3.01	sterna	1	1	3	m	f	0.510144	0.278261	hamadryas	0.00261438
buco prossimale	buco prossimale33.01	3	3.01	H	1	0	3	m	f	0	0.0357143	hamadryas	0.00149477
buco prossimale	buco prossimale33.01	3	3.01	pisellina	1	0	3	m	f	0	0	hamadryas	0.000596303
sterna	sterna24.71	2	4.71	buco prossimale	1	0	2	f	m	0.510144	0.278261	hamadryas	0.0154405
sterna	sterna24.71	2	4.71	pisellina	0	0	2	f	f	0.0285714	0	hamadryas	0.000596303
cometa sx	cometa sx34.68	3	4.68	H	1	0	10	m	f	0	0	hamadryas	0.00149477
cometa sx	cometa sx34.68	3	4.68	POLSO	0	1	10	m	m	0	0	hamadryas	0.0372208
cometa sx	cometa sx34.68	3	4.68	Ovale	0	0	10	m	f	0	0	hamadryas	0.000854701
cometa sx	cometa sx34.68	3	4.68	Orango	0	0	10	m	m	0	0	hamadryas	0.0231293
cometa sx	cometa sx34.68	3	4.68	vecchia	0	0	10	m	f	0	0	hamadryas	0.00436681
cometa sx	cometa sx34.68	3	4.68	buco prossimale	0	1	10	m	m	0	0	hamadryas	0.0154405
cometa sx	cometa sx34.68	3	4.68	sterna	0	0	10	m	f	0	0	hamadryas	0.00261438
cometa sx	cometa sx34.68	3	4.68	pisellina	0	0	10	m	f	0	0	hamadryas	0.000596303
cometa sx	cometa sx34.68	3	4.68	OT	0	0	10	m	f	0	0	hamadryas	0.00360639
cometa sx	cometa sx34.68	3	4.68	V	0	0	10	m	f	0	0	hamadryas	0.00130208
Puntino	Puntino310.79	3	10.79	H	0	0	12	m	f	0	0	hamadryas	0.00149477
Puntino	Puntino310.79	3	10.79	sterna	0	0	12	m	f	0	0.010989	hamadryas	0.00261438
Puntino	Puntino310.79	3	10.79	POLSO	0	0	12	m	m	0	0	hamadryas	0.0372208
Puntino	Puntino310.79	3	10.79	Ovale	0	0	12	m	f	0	0	hamadryas	0.000854701
Puntino	Puntino310.79	3	10.79	Orango	0	0	12	m	m	0	0	hamadryas	0.0231293
Puntino	Puntino310.79	3	10.79	vecchia	0	0	12	m	f	0	0	hamadryas	0.00436681
Puntino	Puntino310.79	3	10.79	pisellina	0	0	12	m	f	0	0	hamadryas	0.000596303
Puntino	Puntino310.79	3	10.79	OT	0	0	12	m	f	0	0.0060241	hamadryas	0.00360639
Puntino	Puntino310.79	3	10.79	V	0	0	12	m	f	0.595041	0.103306	hamadryas	0.00130208
Puntino	Puntino310.79	3	10.79	palpebra	0	0	12	m	f	0	0	hamadryas	0.000724638
Puntino	Puntino310.79	3	10.79	rossonero	0	1	12	m	m	0	0	hamadryas	0.0197445
Puntino	Puntino310.79	3	10.79	rossonero	0	0	12	m	m	0	0	hamadryas	0.0197445
Orango	Orango15.8	1	5.8	verruca	0	0	2	m	m	0	0	hamadryas	0.0330722
Orango	Orango15.8	1	5.8	catta	0	0	2	m	m	0	0	hamadryas	0.0135659
Orango	Orango14.87	1	4.87	POLSO	0	0	5	m	m	0	0	hamadryas	0.0372208
Orango	Orango14.87	1	4.87	H	0	0	5	m	f	0	0	hamadryas	0.00149477
Orango	Orango14.87	1	4.87	pisellina	0	0	5	m	f	0	0	hamadryas	0.000596303
Orango	Orango14.87	1	4.87	Ovale	0	0	5	m	f	0	0	hamadryas	0.000854701
Orango	Orango14.87	1	4.87	Spallasfatta	0	0	5	m	f	0.930131	0.0218341	hamadryas	0.00139276
cometa sx	cometa sx21.67	2	1.67	H	1	0	5	m	f	0	0	hamadryas	0.00149477
cometa sx	cometa sx21.67	2	1.67	pisellina	1	0	5	m	f	0	0	hamadryas	0.000596303
cometa sx	cometa sx21.67	2	1.67	V	0	0	5	m	f	0	0	hamadryas	0.00130208
cometa sx	cometa sx21.67	2	1.67	puntino	0	1	5	m	m	0	0	hamadryas	0.0211549
cometa sx	cometa sx21.67	2	1.67	POLSO	0	0	5	m	m	0	0	hamadryas	0.0372208
POLSO	POLSO32.85	3	2.85	Ovale	0	0	4	m	f	0.392157	0.0588235	hamadryas	0.000854701
POLSO	POLSO32.85	3	2.85	patacorta	0	0	4	m	f	0	0	hamadryas	0.00371402
POLSO	POLSO32.85	3	2.85	Spallasfatta	0	0	4	m	f	0	0	hamadryas	0.00139276
POLSO	POLSO32.85	3	2.85	cometa sx	0	0	4	m	m	0	0	hamadryas	0.0397878
Puntino	Puntino26.5	2	6.5	cicciona	0	0	7	m	f	0	0.148837	hamadryas	0.00220459
Puntino	Puntino26.5	2	6.5	Spallasfatta	0	0	7	m	f	0	0.134228	hamadryas	0.00139276
Puntino	Puntino26.5	2	6.5	patacorta	0	0	7	m	f	0	0	hamadryas	0.00371402
Puntino	Puntino26.5	2	6.5	OT	0	0	7	m	f	0	0.0060241	hamadryas	0.00360639
Puntino	Puntino26.5	2	6.5	buco sx	0	0	7	m	f	0	0.0597015	hamadryas	0.0049975
Puntino	Puntino26.5	2	6.5	V	0	0	7	m	f	0.595041	0.103306	hamadryas	0.00130208
Puntino	Puntino26.5	2	6.5	pandorina	0	0	7	m	f	0.378788	0.0984848	hamadryas	0.00107701
verruca	verruca21.74	2	1.74	tre	1	0	5	m	f	0.447761	0.233831	hamadryas	0.00247647
verruca	verruca21.74	2	1.74	perfettina	1	0	5	m	f	0.351351	0.175676	hamadryas	0.00369549
verruca	verruca21.74	2	1.74	naso	0	0	5	m	m	0.554217	0	hamadryas	0.0636277
verruca	verruca21.74	2	1.74	INDIANO	0	0	5	m	m	0	0	hamadryas	0.0308642
verruca	verruca21.74	2	1.74	OT	0	0	5	m	f	0	0	hamadryas	0.00360639
Naso	Naso11.5	1	1.5	buco sx	1	0	3	m	f	0.552817	0.133803	hamadryas	0.0049975
Naso	Naso11.5	1	1.5	OT	1	0	3	m	f	0.117347	0.0612245	hamadryas	0.00360639
Naso	Naso11.5	1	1.5	INDIANO	1	0	3	m	m	0.147727	0.00568182	hamadryas	0.0308642
Naso	Naso33.54	3	3.54	buco sx	1	0	3	m	f	0.552817	0.133803	hamadryas	0.0049975
Naso	Naso33.54	3	3.54	OT	1	0	3	m	f	0.117347	0.0612245	hamadryas	0.00360639
Naso	Naso33.54	3	3.54	INDIANO	1	0	3	m	m	0.147727	0.00568182	hamadryas	0.0308642
INDIANO	INDIANO11.7	1	1.7	buco sx	0	0	2	m	f	0.228412	0.208914	hamadryas	0.0049975
INDIANO	INDIANO11.7	1	1.7	OT	0	0	2	m	f	0.378238	0.207254	hamadryas	0.00360639
INDIANO	INDIANO311.75	3	11.75	OT	1	0	5	m	f	0.378238	0.207254	hamadryas	0.00360639
INDIANO	INDIANO311.75	3	11.75	cometa sx	1	0	5	m	m	0	0	hamadryas	0.0397878
INDIANO	INDIANO311.75	3	11.75	patacorta	1	0	5	m	f	0	0	hamadryas	0.00371402
INDIANO	INDIANO311.75	3	11.75	naso	1	0	5	m	m	0.147727	0.00568182	hamadryas	0.0636277
INDIANO	INDIANO311.75	3	11.75	buco sx	1	0	5	m	f	0.228412	0.208914	hamadryas	0.0049975
tre	tre33.25	3	3.25	H	1	0	6	f	f	0.524691	0.00617284	hamadryas	0.00149477
tre	tre33.25	3	3.25	buco prossimale	0	0	6	f	m	0	0	hamadryas	0.0154405
tre	tre33.25	3	3.25	POLSO	0	0	6	f	m	0	0	hamadryas	0.0372208
tre	tre33.25	3	3.25	verruca	0	0	6	f	m	0.447761	0.233831	hamadryas	0.0330722
tre	tre33.25	3	3.25	sterna	0	0	6	f	f	0.526667	0.0133333	hamadryas	0.00261438
tre	tre33.25	3	3.25	perfettina	0	0	6	f	f	0.347561	0.0365854	hamadryas	0.00369549
verruca	verruca33.28	3	3.28	cicciona	1	0	1	m	f	0	0	hamadryas	0.00220459
catta	catta32	3	2	perfetto	1	1	4	m	m	0.933014	0.0191388	hamadryas	0.0162602
catta	catta32	3	2	puntino	0	0	4	m	m	0	0	hamadryas	0.0211549
catta	catta32	3	2	pandorina	0	0	4	m	f	0	0	hamadryas	0.00107701
catta	catta32	3	2	V	0	0	4	m	f	0	0	hamadryas	0.00130208
verruca	verruca31.65	3	1.65	tre	1	0	1	m	f	0.447761	0.233831	hamadryas	0.00247647
rossonero	rossonero22	2	2	puntino	0	1	4	m	m	0	0	hamadryas	0.0211549
rossonero	rossonero22	2	2	V	0	0	4	m	f	0	0	hamadryas	0.00130208
rossonero	rossonero22	2	2	pandorina	0	0	4	m	f	0	0	hamadryas	0.00107701
rossonero	rossonero22	2	2	palpebra	0	0	4	m	f	0	0.168628	hamadryas	0.000724638
POLSO	POLSO34.55	3	4.55	pisellina	1	0	5	m	f	0.422907	0.0748899	hamadryas	0.000596303
POLSO	POLSO34.55	3	4.55	H	0	0	5	m	f	0.336601	0.0686284	hamadryas	0.00149477
POLSO	POLSO34.55	3	4.55	patacorta	0	0	5	m	f	0	0	hamadryas	0.00371402
POLSO	POLSO34.55	3	4.55	buco prossimale	0	0	5	m	m	0.540541	0	hamadryas	0.0154405
POLSO	POLSO34.55	3	4.55	sterna	0	0	5	m	f	0	0	hamadryas	0.00261438
POLSO	POLSO35.06	3	5.06	pisellina	1	1	5	m	f	0.422907	0.0748899	hamadryas	0.000596303
POLSO	POLSO35.06	3	5.06	H	1	0	5	m	f	0.336601	0.0686284	hamadryas	0.00149477
POLSO	POLSO35.06	3	5.06	patacorta	0	0	5	m	f	0	0	hamadryas	0.00371402
POLSO	POLSO35.06	3	5.06	sterna	0	0	5	m	f	0	0	hamadryas	0.00261438
POLSO	POLSO35.06	3	5.06	buco prossimale	0	0	5	m	m	0.540541	0	hamadryas	0.0154405
INDIANO	INDIANO11.4	1	1.4	OT	1	0	2	m	f	0.378238	0.207254	hamadryas	0.00360639
INDIANO	INDIANO11.4	1	1.4	V	0	0	2	m	f	0	0	hamadryas	0.00130208
Naso	Naso33.48	3	3.48	cicciona	1	0	2	m	f	0	0.267442	hamadryas	0.00220459
Naso	Naso33.48	3	3.48	buco sx	1	0	2	m	f	0.552817	0.133803	hamadryas	0.0049975
Patacorta	Patacorta33.44	3	3.44	cometa sx	1	1	9	f	m	0.406528	0.133531	hamadryas	0.0397878
Patacorta	Patacorta33.44	3	3.44	tre	0	0	9	f	f	0.245902	0	hamadryas	0.00247647
Patacorta	Patacorta33.44	3	3.44	verruca	0	0	9	f	m	0	0	hamadryas	0.0330722
Patacorta	Patacorta33.44	3	3.44	cicciona	0	0	9	f	f	0.0336134	0.0168067	hamadryas	0.00220459
Patacorta	Patacorta33.44	3	3.44	perfettina	0	0	9	f	f	0	0	hamadryas	0.00369549
Patacorta	Patacorta33.44	3	3.44	V	0	0	9	f	f	0	0.00961538	hamadryas	0.00130208
Patacorta	Patacorta33.44	3	3.44	puntino	0	0	9	f	m	0	0	hamadryas	0.0211549
Patacorta	Patacorta33.44	3	3.44	pandorina	0	0	9	f	f	0	0	hamadryas	0.00107701
Patacorta	Patacorta33.44	3	3.44	Spallasfatta	0	0	9	f	f	0.677704	0.0419426	hamadryas	0.00139276
verruca	verruca12.54	1	2.54	buco prossimale	0	0	4	m	m	0	0	hamadryas	0.0154405
verruca	verruca12.54	1	2.54	sterna	0	0	4	m	f	0	0.0638298	hamadryas	0.00261438
verruca	verruca12.54	1	2.54	perfettina	0	0	4	m	f	0.351351	0.175676	hamadryas	0.00369549
verruca	verruca12.54	1	2.54	cicciona	0	0	4	m	f	0	0	hamadryas	0.00220459
cometa sx	cometa sx35.6	3	5.6	patacorta	1	0	4	m	f	0.406528	0.133531	hamadryas	0.00371402
cometa sx	cometa sx35.6	3	5.6	H	0	0	4	m	f	0	0	hamadryas	0.00149477
cometa sx	cometa sx35.6	3	5.6	POLSO	0	0	4	m	m	0	0	hamadryas	0.0372208
cometa sx	cometa sx35.6	3	5.6	Spallasfatta	0	1	4	m	f	0.0212766	0.297872	hamadryas	0.00139276
POLSO	POLSO24.3	2	4.3	H	1	0	5	m	f	0.336601	0.0686284	hamadryas	0.00149477
POLSO	POLSO24.3	2	4.3	Ovale	1	0	5	m	f	0.392157	0.0588235	hamadryas	0.000854701
POLSO	POLSO24.3	2	4.3	cometa sx	0	0	5	m	m	0	0	hamadryas	0.0397878
POLSO	POLSO24.3	2	4.3	pandorina	0	0	5	m	f	0	0	hamadryas	0.00107701
POLSO	POLSO24.3	2	4.3	V	0	0	5	m	f	0	0	hamadryas	0.00130208
INDIANO	INDIANO35.5	3	5.5	OT	0	0	2	m	f	0.378238	0.207254	hamadryas	0.00360639
INDIANO	INDIANO35.5	3	5.5	cicciona	0	0	2	m	f	0.348018	0.15958	hamadryas	0.00220459
verruca	verruca32.75	3	2.75	tre	0	0	7	m	f	0.447761	0.233831	hamadryas	0.00247647
verruca	verruca32.75	3	2.75	Spallasfatta	0	0	7	m	f	0	0.0393701	hamadryas	0.00139276
verruca	verruca32.75	3	2.75	Orango	0	0	7	m	m	0	0	hamadryas	0.0231293
verruca	verruca32.75	3	2.75	palpebra	0	0	7	m	f	0	0	hamadryas	0.000724638
verruca	verruca32.75	3	2.75	pisellina	0	0	7	m	f	0	0	hamadryas	0.000596303
verruca	verruca32.75	3	2.75	rossonero	0	0	7	m	m	0	0	hamadryas	0.0197445
verruca	verruca32.75	3	2.75	vecchia	0	0	7	m	f	0	0	hamadryas	0.00436681
pandorina	pandorina32.25	3	2.25	V	0	0	4	f	f	0.26087	0.109974	hamadryas	0.00130208
pandorina	pandorina32.25	3	2.25	OT	0	0	4	f	f	0.240602	0.0150376	hamadryas	0.00360639
pandorina	pandorina32.25	3	2.25	puntino	0	0	4	f	m	0.378788	0.0984848	hamadryas	0.0211549
pandorina	pandorina32.25	3	2.25	naso	0	0	4	f	m	0	0	hamadryas	0.0636277
INDIANO	INDIANO34.25	3	4.25	buco sx	0	0	4	m	f	0.228412	0.208914	hamadryas	0.0049975
INDIANO	INDIANO34.25	3	4.25	cicciona	0	0	4	m	f	0.348018	0.15958	hamadryas	0.00220459
INDIANO	INDIANO34.25	3	4.25	patacorta	0	0	4	m	f	0	0	hamadryas	0.00371402
Naso	Naso35	3	5	INDIANO	0	0	3	m	m	0.147727	0.00568182	hamadryas	0.0308642
Naso	Naso35	3	5	buco sx	0	0	3	m	f	0.552817	0.133803	hamadryas	0.0049975
Naso	Naso35	3	5	cicciona	0	0	3	m	f	0	0.267442	hamadryas	0.00220459
INDIANO	INDIANO35.25	3	5.25	naso	1	0	6	m	m	0.147727	0.00568182	hamadryas	0.0636277
INDIANO	INDIANO35.25	3	5.25	buco sx	0	0	6	m	f	0.228412	0.208914	hamadryas	0.0049975
INDIANO	INDIANO35.25	3	5.25	catta	0	0	6	m	m	0	0	hamadryas	0.0135659
INDIANO	INDIANO35.25	3	5.25	perfetto	0	0	6	m	m	0	0	hamadryas	0.0162602
INDIANO	INDIANO35.25	3	5.25	rossonero	0	0	6	m	m	0	0	hamadryas	0.0197445
INDIANO	INDIANO35.25	3	5.25	palpebra	0	0	6	m	f	0	0	hamadryas	0.000724638
catta	catta34	3	4	OT	0	0	4	m	f	0	0	hamadryas	0.00360639
catta	catta34	3	4	pisellina	0	0	4	m	f	0.972477	0	hamadryas	0.000596303
catta	catta34	3	4	Ovale	0	0	4	m	f	0	0	hamadryas	0.000854701
catta	catta34	3	4	INDIANO	0	0	4	m	m	0	0	hamadryas	0.0308642
POLSO	POLSO34.06	3	4.06	Ovale	1	0	5	m	f	0.392157	0.0588235	hamadryas	0.000854701
POLSO	POLSO34.06	3	4.06	INDIANO	0	0	5	m	m	0	0	hamadryas	0.0308642
POLSO	POLSO34.06	3	4.06	OT	0	0	5	m	f	0	0	hamadryas	0.00360639
POLSO	POLSO34.06	3	4.06	pisellina	0	0	5	m	f	0.422907	0.0748899	hamadryas	0.000596303
POLSO	POLSO34.06	3	4.06	H	0	0	5	m	f	0.336601	0.0686284	hamadryas	0.00149477
buco prossimale	buco prossimale32.75	3	2.75	vecchia	0	0	7	m	f	0	0	hamadryas	0.00436681
buco prossimale	buco prossimale32.75	3	2.75	rossonero	0	0	7	m	m	0	0	hamadryas	0.0197445
buco prossimale	buco prossimale32.75	3	2.75	pandorina	0	0	7	m	f	0	0	hamadryas	0.00107701
buco prossimale	buco prossimale32.75	3	2.75	patacorta	0	0	7	m	f	0	0	hamadryas	0.00371402
buco prossimale	buco prossimale32.75	3	2.75	cometa sx	0	0	7	m	m	0	0	hamadryas	0.0397878
buco prossimale	buco prossimale32.75	3	2.75	perpendicolare	0	0	7	m	m	0	0	hamadryas	0.0434783
buco prossimale	buco prossimale32.75	3	2.75	sterna	0	0	7	m	f	0.510144	0.278261	hamadryas	0.00261438
verruca	verruca23	2	3	tre	1	0	6	m	f	0.447761	0.233831	hamadryas	0.00247647
verruca	verruca23	2	3	perfettina	1	0	6	m	f	0.351351	0.175676	hamadryas	0.00369549
verruca	verruca23	2	3	sterna	0	0	6	m	f	0	0.0638298	hamadryas	0.00261438
verruca	verruca23	2	3	buco prossimale	0	0	6	m	m	0	0	hamadryas	0.0154405
verruca	verruca23	2	3	catta	0	1	6	m	m	0.211111	0	hamadryas	0.0135659
Naso	Naso12.27	1	2.27	OT	1	1	5	m	f	0.117347	0.0612245	hamadryas	0.00360639
Naso	Naso12.27	1	2.27	cicciona	0	0	5	m	f	0	0.267442	hamadryas	0.00220459
Naso	Naso12.27	1	2.27	pisellina	0	0	5	m	f	0	0	hamadryas	0.000596303
Naso	Naso12.27	1	2.27	Ovale	0	0	5	m	f	0	0	hamadryas	0.000854701
Naso	Naso12.27	1	2.27	INDIANO	0	0	5	m	m	0.147727	0.00568182	hamadryas	0.0308642
INDIANO	INDIANO12.51	1	2.51	OT	0	0	5	m	f	0.378238	0.207254	hamadryas	0.00360639
INDIANO	INDIANO12.51	1	2.51	Ovale	0	0	5	m	f	0	0	hamadryas	0.000854701
INDIANO	INDIANO12.51	1	2.51	pisellina	0	0	5	m	f	0	0.0649351	hamadryas	0.000596303
INDIANO	INDIANO12.51	1	2.51	H	0	0	5	m	f	0	0.0277778	hamadryas	0.00149477
INDIANO	INDIANO12.51	1	2.51	naso	0	0	5	m	m	0.147727	0.00568182	hamadryas	0.0636277
sfregiato	sfregiato23.8	2	3.8	verruca	1	0	5	m	m	0.734082	0.0786517	hamadryas	0.0330722
sfregiato	sfregiato23.8	2	3.8	catta	0	0	5	m	m	0	0	hamadryas	0.0135659
sfregiato	sfregiato23.8	2	3.8	perfetto	0	0	5	m	m	0.125	0	hamadryas	0.0162602
sfregiato	sfregiato23.8	2	3.8	patacorta	0	0	5	m	f	0	0	hamadryas	0.00371402
sfregiato	sfregiato23.8	2	3.8	cometa sx	0	0	5	m	m	0.0983607	0.245902	hamadryas	0.0397878
catta	catta22.51	2	2.51	perfetto	1	0	8	m	m	0.933014	0.0191388	hamadryas	0.0162602
catta	catta22.51	2	2.51	verruca	0	0	8	m	m	0.211111	0	hamadryas	0.0330722
catta	catta22.51	2	2.51	sfregiato	0	0	8	m	m	0	0	hamadryas	0.0171821
catta	catta22.51	2	2.51	cometa sx	0	0	8	m	m	0	0	hamadryas	0.0397878
catta	catta22.51	2	2.51	patacorta	0	0	8	m	f	0	0	hamadryas	0.00371402
catta	catta22.51	2	2.51	palpebra	0	0	8	m	f	0	0	hamadryas	0.000724638
catta	catta22.51	2	2.51	rossonero	0	1	8	m	m	0	0	hamadryas	0.0197445
Spallasfatta	Spallasfatta35.25	3	5.25	Orango	1	0	1	f	m	0.930131	0.0218341	hamadryas	0.0231293
rossonero	rossonero12.5	1	2.5	palpebra	1	0	1	m	f	0	0.168628	hamadryas	0.000724638
POLSO	POLSO11.26	1	1.26	buco sx	0	0	3	m	f	0	0	hamadryas	0.0049975
POLSO	POLSO11.26	1	1.26	Ovale	0	0	3	m	f	0.392157	0.0588235	hamadryas	0.000854701
POLSO	POLSO11.26	1	1.26	H	0	0	3	m	f	0.336601	0.0686284	hamadryas	0.00149477
verruca	verruca31.25	3	1.25	naso	1	0	8	m	m	0.554217	0	hamadryas	0.0636277
verruca	verruca31.25	3	1.25	tre	1	0	8	m	f	0.447761	0.233831	hamadryas	0.00247647
verruca	verruca31.25	3	1.25	buco sx	0	0	8	m	f	0	0	hamadryas	0.0049975
verruca	verruca31.25	3	1.25	H	0	0	8	m	f	0	0	hamadryas	0.00149477
verruca	verruca31.25	3	1.25	pisellina	0	0	8	m	f	0	0	hamadryas	0.000596303
verruca	verruca31.25	3	1.25	Ovale	0	0	8	m	f	0	0	hamadryas	0.000854701
verruca	verruca31.25	3	1.25	perfettina	0	0	8	m	f	0.351351	0.175676	hamadryas	0.00369549
verruca	verruca31.25	3	1.25	POLSO	0	1	8	m	m	0	0	hamadryas	0.0372208
V	V34.85	3	4.85	pandorina	0	0	8	f	f	0.26087	0.109974	hamadryas	0.00107701
V	V34.85	3	4.85	cicciona	0	0	8	f	f	0.102222	0	hamadryas	0.00220459
V	V34.85	3	4.85	sfregiato	0	0	8	f	m	0	0	hamadryas	0.0171821
V	V34.85	3	4.85	verruca	0	0	8	f	m	0	0.0117647	hamadryas	0.0330722
V	V34.85	3	4.85	rossonero	0	0	8	f	m	0	0	hamadryas	0.0197445
V	V34.85	3	4.85	palpebra	0	0	8	f	f	0	0	hamadryas	0.000724638
V	V34.85	3	4.85	buco prossimale	0	0	8	f	m	0	0	hamadryas	0.0154405
V	V34.85	3	4.85	sterna	0	0	8	f	f	0	0	hamadryas	0.00261438
verruca	verruca35.5	3	5.5	perfettina	1	0	2	m	f	0.351351	0.175676	hamadryas	0.00369549
verruca	verruca35.5	3	5.5	tre	1	0	2	m	f	0.447761	0.233831	hamadryas	0.00247647
Naso	Naso33.25	3	3.25	perfettina	0	0	2	m	f	0	0	hamadryas	0.00369549
Naso	Naso33.25	3	3.25	tre	0	0	2	m	f	0	0	hamadryas	0.00247647
INDIANO	INDIANO34.51	3	4.51	vecchia	0	0	12	m	f	0	0	hamadryas	0.00436681
INDIANO	INDIANO34.51	3	4.51	naso	0	0	12	m	m	0.147727	0.00568182	hamadryas	0.0636277
INDIANO	INDIANO34.51	3	4.51	buco sx	0	0	12	m	f	0.228412	0.208914	hamadryas	0.0049975
INDIANO	INDIANO34.51	3	4.51	Ovale	0	0	12	m	f	0	0	hamadryas	0.000854701
INDIANO	INDIANO34.51	3	4.51	pisellina	0	0	12	m	f	0	0.0649351	hamadryas	0.000596303
INDIANO	INDIANO34.51	3	4.51	H	0	0	12	m	f	0	0.0277778	hamadryas	0.00149477
INDIANO	INDIANO34.51	3	4.51	POLSO	0	0	12	m	m	0	0	hamadryas	0.0372208
INDIANO	INDIANO34.51	3	4.51	tre	0	0	12	m	f	0	0	hamadryas	0.00247647
INDIANO	INDIANO34.51	3	4.51	perfettina	0	0	12	m	f	0	0.0192308	hamadryas	0.00369549
INDIANO	INDIANO34.51	3	4.51	verruca	0	0	12	m	m	0	0	hamadryas	0.0330722
INDIANO	INDIANO34.51	3	4.51	cicciona	0	0	12	m	f	0.348018	0.15958	hamadryas	0.00220459
INDIANO	INDIANO34.51	3	4.51	pandorina	0	0	12	m	f	0	0.0537634	hamadryas	0.00107701
Puntino	Puntino36.5	3	6.5	pandorina	1	0	3	m	f	0.378788	0.0984848	hamadryas	0.00107701
Puntino	Puntino36.5	3	6.5	OT	0	0	3	m	f	0	0.0060241	hamadryas	0.00360639
Puntino	Puntino36.5	3	6.5	buco sx	0	0	3	m	f	0	0.0597015	hamadryas	0.0049975
Naso	Naso11.76	1	1.76	buco sx	0	0	7	m	f	0.552817	0.133803	hamadryas	0.0049975
Naso	Naso11.76	1	1.76	OT	0	0	7	m	f	0.117347	0.0612245	hamadryas	0.00360639
Naso	Naso11.76	1	1.76	cicciona	0	0	7	m	f	0	0.267442	hamadryas	0.00220459
Naso	Naso11.76	1	1.76	perfettina	0	0	7	m	f	0	0	hamadryas	0.00369549
Naso	Naso11.76	1	1.76	tre	0	0	7	m	f	0	0	hamadryas	0.00247647
Naso	Naso11.76	1	1.76	verruca	0	0	7	m	m	0.554217	0	hamadryas	0.0330722
Naso	Naso36.36	3	6.36	POLSO	1	0	4	m	m	0	0	hamadryas	0.0372208
Naso	Naso36.36	3	6.36	H	1	0	4	m	f	0	0	hamadryas	0.00149477
Naso	Naso36.36	3	6.36	Ovale	0	0	4	m	f	0	0	hamadryas	0.000854701
Naso	Naso36.36	3	6.36	buco sx	0	0	4	m	f	0.552817	0.133803	hamadryas	0.0049975
Naso	Naso23.5	2	3.5	buco sx	0	0	5	m	f	0.552817	0.133803	hamadryas	0.0049975
Naso	Naso23.5	2	3.5	POLSO	0	0	5	m	m	0	0	hamadryas	0.0372208
Naso	Naso23.5	2	3.5	H	0	0	5	m	f	0	0	hamadryas	0.00149477
Naso	Naso23.5	2	3.5	INDIANO	0	0	5	m	m	0.147727	0.00568182	hamadryas	0.0308642
Naso	Naso23.5	2	3.5	Ovale	0	0	5	m	f	0	0	hamadryas	0.000854701
POLSO	POLSO11.19	1	1.19	Orango	0	0	9	m	m	0	0	hamadryas	0.0231293
POLSO	POLSO11.19	1	1.19	Spallasfatta	0	0	9	m	f	0	0	hamadryas	0.00139276
POLSO	POLSO11.19	1	1.19	verruca	0	0	9	m	m	0	0	hamadryas	0.0330722
POLSO	POLSO11.19	1	1.19	perfettina	0	0	9	m	f	0	0	hamadryas	0.00369549
POLSO	POLSO11.19	1	1.19	tre	0	0	9	m	f	0	0	hamadryas	0.00247647
POLSO	POLSO11.19	1	1.19	INDIANO	0	0	9	m	m	0	0	hamadryas	0.0308642
POLSO	POLSO11.19	1	1.19	naso	0	0	9	m	m	0	0	hamadryas	0.0636277
POLSO	POLSO11.19	1	1.19	buco sx	0	0	9	m	f	0	0	hamadryas	0.0049975
POLSO	POLSO11.19	1	1.19	Ovale	0	0	9	m	f	0.392157	0.0588235	hamadryas	0.000854701
barbie	barbie1.741	1	1.74	basic	0	0	10	f	f	0	0.2	gelada	0.0530303
barbie	barbie5.183	3	5.18	basic	1	0	15	f	f	0	0.2	gelada	0.0530303
barbie	barbie1.741	1	1.74	bernoccolo	0	0	10	f	m	0	0	gelada	0.0175439
barbie	barbie1.741	1	1.74	betta	0	0	5	f	f	0	0.210526	gelada	0.00408998
barbie	barbie1.741	1	1.74	betta	0	0	10	f	f	0	0.210526	gelada	0.00408998
barbie	barbie3.493	3	3.49	betta	0	0	2	f	f	0	0.210526	gelada	0.00408998
barbie	barbie5.183	3	5.18	betta	1	0	15	f	f	0	0.210526	gelada	0.00408998
barbie	barbie5.183	3	5.18	bifida	1	0	15	f	f	0.08	0.08	gelada	0.0780142
barbie	barbie1.741	1	1.74	bigne	0	0	10	f	f	0	0	gelada	0.0380117
barbie	barbie1.741	1	1.74	bisnonna	0	0	10	f	f	0.0434782	0.0869565	gelada	0.0490196
barbie	barbie5.183	3	5.18	bisnonna	1	0	15	f	f	0.0434782	0.0869565	gelada	0.0490196
barbie	barbie1.741	1	1.74	black	0	0	5	f	m	0.047619	0	gelada	0.00813008
barbie	barbie1.741	1	1.74	black	0	0	10	f	m	0.047619	0	gelada	0.00813008
barbie	barbie5.183	3	5.18	black	1	0	15	f	m	0.047619	0	gelada	0.00813008
barbie	barbie1.741	1	1.74	blanca	0	0	10	f	f	0.08	0.04	gelada	0.0329218
barbie	barbie1.741	1	1.74	blind	0	0	10	f	f	0	0.129032	gelada	0.0537634
barbie	barbie1.741	1	1.74	borsa	0	0	5	f	f	0	0.416667	gelada	0.0679012
barbie	barbie2.291	1	2.29	borsa	1	0	14	f	f	0	0.416667	gelada	0.0679012
barbie	barbie3.493	3	3.49	borsa	1	0	2	f	f	0	0.416667	gelada	0.0679012
barbie	barbie5.183	3	5.18	borsa	1	0	15	f	f	0	0.416667	gelada	0.0679012
barbie	barbie1.741	1	1.74	bortolo	0	0	5	f	m	0	0	gelada	0.0320513
barbie	barbie1.741	1	1.74	bortolo	0	0	10	f	m	0	0	gelada	0.0320513
barbie	barbie1.741	1	1.74	braccio	0	0	10	f	f	0	0	gelada	0.02
barbie	barbie1.741	1	1.74	bratz	1	0	5	f	f	0.269231	0	gelada	0.059322
barbie	barbie5.183	3	5.18	bratz	1	0	15	f	f	0.269231	0	gelada	0.059322
barbie	barbie2.291	1	2.29	basic	0	0	14	f	f	0	0.2	gelada	0.0530303
barbie	barbie2.291	1	2.29	belly	0	0	14	f	f	0	0	gelada	0.0243902
barbie	barbie5.183	3	5.18	belly	0	0	15	f	f	0	0	gelada	0.0243902
barbie	barbie2.291	1	2.29	bernoccolo	0	0	14	f	m	0	0	gelada	0.0175439
barbie	barbie5.183	3	5.18	bernoccolo	0	0	15	f	m	0	0	gelada	0.0175439
barbie	barbie2.291	1	2.29	betta	0	0	14	f	f	0	0.210526	gelada	0.00408998
barbie	barbie2.291	1	2.29	biba	0	0	14	f	f	0	0	gelada	0.0111111
barbie	barbie5.183	3	5.18	biba	0	0	15	f	f	0	0	gelada	0.0111111
barbie	barbie2.291	1	2.29	bifida	0	0	14	f	f	0.08	0.08	gelada	0.0780142
barbie	barbie2.291	1	2.29	bigne	0	0	14	f	f	0	0	gelada	0.0380117
barbie	barbie5.183	3	5.18	biondo	0	0	15	f	m	0	0	gelada	0.140212
barbie	barbie2.291	1	2.29	bisnonna	0	0	14	f	f	0.0434782	0.0869565	gelada	0.0490196
barbie	barbie2.291	1	2.29	black	0	0	14	f	m	0.047619	0	gelada	0.00813008
barbie	barbie2.291	1	2.29	blanca	0	0	14	f	f	0.08	0.04	gelada	0.0329218
barbie	barbie5.183	3	5.18	blanca	0	0	15	f	f	0.08	0.04	gelada	0.0329218
barbie	barbie2.291	1	2.29	blind	0	0	14	f	f	0	0.129032	gelada	0.0537634
barbie	barbie5.183	3	5.18	blind	0	0	15	f	f	0	0.129032	gelada	0.0537634
barbie	barbie2.291	1	2.29	bortolo	0	0	14	f	m	0	0	gelada	0.0320513
barbie	barbie5.183	3	5.18	bortolo	0	0	15	f	m	0	0	gelada	0.0320513
barbie	barbie2.291	1	2.29	braccio	0	0	14	f	f	0	0	gelada	0.02
barbie	barbie5.183	3	5.18	braccio	0	0	15	f	f	0	0	gelada	0.02
basic	basic0.753	3	0.75	barbie	1	1	8	f	f	0	0.2	gelada	0.0266667
basic	basic1.861	1	1.86	belly	0	0	2	f	f	0.076923	0	gelada	0.0243902
basic	basic0.753	3	0.75	bernoccolo	0	0	8	f	m	0	0	gelada	0.0175439
basic	basic1.383	3	1.38	betta	1	0	2	f	f	0.0731707	0.146342	gelada	0.00408998
basic	basic1.6461	1	1.646	betta	1	0	5	f	f	0.0731707	0.146342	gelada	0.00408998
basic	basic0.753	3	0.75	bigne	1	0	8	f	f	0.0714286	0.142857	gelada	0.0380117
basic	basic1.383	3	1.38	biondo	0	0	2	f	m	0	0.0196078	gelada	0.140212
basic	basic1.7591	1	1.759	biondo	1	0	2	f	m	0	0.0196078	gelada	0.140212
basic	basic1.7591	1	1.759	bisnonna	1	0	2	f	f	0.0196078	0.0980392	gelada	0.0490196
basic	basic0.753	3	0.75	black	0	0	8	f	m	0	0.0869565	gelada	0.00813008
basic	basic1.861	1	1.86	black	0	0	2	f	m	0	0.0869565	gelada	0.00813008
basic	basic0.753	3	0.75	blanca	0	0	8	f	f	0.047619	0.142857	gelada	0.0329218
basic	basic2.413	3	2.41	blanca	1	0	1	f	f	0.047619	0.142857	gelada	0.0329218
basic	basic0.753	3	0.75	blind	1	1	8	f	f	0	0.0263157	gelada	0.0537634
basic	basic0.753	3	0.75	bortolo	0	0	8	f	m	0	0	gelada	0.0320513
basic	basic0.753	3	0.75	braccio	1	0	8	f	f	0	0.0833333	gelada	0.02
basic	basic2.973	3	2.97	bratz	1	0	1	f	f	0.311111	0.0444444	gelada	0.059322
basic	basic1.6461	1	1.646	belly	0	0	5	f	f	0.076923	0	gelada	0.0243902
basic	basic2.7571	1	2.757	belly	0	0	5	f	f	0.076923	0	gelada	0.0243902
basic	basic1.6461	1	1.646	bigne	0	0	5	f	f	0.0714286	0.142758	gelada	0.0380117
basic	basic2.7571	1	2.757	bigne	0	0	5	f	f	0.0714286	0.142758	gelada	0.0380117
basic	basic1.6151	1	1.615	biondo	0	0	1	f	m	0	0.0196078	gelada	0.140212
basic	basic1.6461	1	1.646	bisnonna	0	0	5	f	f	0.0196078	0.0980392	gelada	0.0490196
basic	basic2.7571	1	2.757	bisnonna	0	0	5	f	f	0.0196078	0.0980392	gelada	0.0490196
basic	basic1.6461	1	1.646	blanca	0	0	5	f	f	0.047619	0.142857	gelada	0.0329218
basic	basic2.7571	1	2.757	blanca	0	0	5	f	f	0.047619	0.142857	gelada	0.0329218
betta	betta2.451	1	2.45	basic	1	0	6	f	f	0.0731707	0.146341	gelada	0.0530303
betta	betta2.131	1	2.13	bernoccolo	1	0	4	f	m	0	0	gelada	0.0175439
betta	betta2.451	1	2.45	bigne	1	0	6	f	f	0	0.0862069	gelada	0.0380117
betta	betta2.131	1	2.13	biondo	0	0	4	f	m	0.455172	0.0965517	gelada	0.140212
betta	betta2.131	1	2.13	black	0	0	4	f	m	0.047619	0.0238095	gelada	0.00813008
betta	betta2.451	1	2.45	borsa	1	0	6	f	f	0.016129	0.0806452	gelada	0.0679012
betta	betta2.131	1	2.13	bortolo	0	0	4	f	m	0	0	gelada	0.0320513
betta	betta2.451	1	2.45	barbie	0	0	6	f	f	0	0.210526	gelada	0.0266667
betta	betta2.451	1	2.45	bifida	0	0	6	f	f	0	0.115385	gelada	0.0780142
betta	betta2.451	1	2.45	black	0	0	6	f	m	0.047619	0.0238095	gelada	0.00813008
bifida	bifida2.681	1	2.68	barbie	0	0	3	f	f	0.08	0.08	gelada	0.0266667
bifida	bifida1.11*	*	1.11	basic	0	0	2	f	f	0	0	gelada	0.0530303
bifida	bifida2.2023	3	2.202	basic	1	0	3	f	f	0	0	gelada	0.0530303
bifida	bifida1.711	1	1.71	biba	1	0	14	f	f	0	0.2	gelada	0.0111111
bifida	bifida1.11*	*	1.11	bigne	0	0	2	f	f	0.176471	0.137255	gelada	0.0380117
bifida	bifida2.2023	3	2.202	biondo	1	0	3	f	m	0.0135135	0.027027	gelada	0.140212
bifida	bifida2.2023	3	2.202	bisnonna	1	0	3	f	f	0	0.106383	gelada	0.0490196
bifida	bifida2.6283	3	2.628	bisnonna	1	0	1	f	f	0	0.106383	gelada	0.0490196
bifida	bifida1.673	3	1.67	black	0	1	2	f	m	0.0344828	0.172414	gelada	0.00813008
bifida	bifida1.711	1	1.71	black	1	0	14	f	m	0.0344828	0.172414	gelada	0.00813008
bifida	bifida2.173	3	2.17	blanca	1	0	1	f	f	0.153846	0.0512821	gelada	0.0329218
bifida	bifida2.681	1	2.68	blanca	1	0	3	f	f	0.153846	0.0512821	gelada	0.0329218
bifida	bifida1.711	1	1.71	bortolo	1	0	14	f	m	0	0	gelada	0.0320513
bifida	bifida1.673	3	1.67	bratz	0	0	2	f	f	0.0681818	0.159091	gelada	0.059322
bifida	bifida2.681	1	2.68	bratz	0	0	3	f	f	0.0681818	0.159091	gelada	0.059322
bifida	bifida1.711	1	1.71	barbie	0	0	14	f	f	0.08	0.08	gelada	0.0266667
bifida	bifida1.711	1	1.71	basic	0	0	14	f	f	0	0	gelada	0.0530303
bifida	bifida1.711	1	1.71	belly	0	0	14	f	f	0	0.176471	gelada	0.0243902
bifida	bifida1.711	1	1.71	bernoccolo	0	0	14	f	m	0	0.0909091	gelada	0.0175439
bifida	bifida1.711	1	1.71	betta	0	0	14	f	f	0.0192308	0.115385	gelada	0.00408998
bifida	bifida0.8961	1	0.896	bisnonna	0	0	1	f	f	0	0.106383	gelada	0.0490196
bifida	bifida1.711	1	1.71	bisnonna	0	0	14	f	f	0	0.106383	gelada	0.0490196
bifida	bifida1.711	1	1.71	blanca	0	0	14	f	f	0.153846	0.0512821	gelada	0.0329218
bifida	bifida1.711	1	1.71	blind	0	0	14	f	f	0	0.025	gelada	0.0537634
bifida	bifida1.711	1	1.71	borsa	0	0	14	f	f	0	0.666667	gelada	0.0679012
bifida	bifida1.711	1	1.71	braccio	0	0	14	f	f	0.0204082	0.122449	gelada	0.02
bifida	bifida1.711	1	1.71	bratz	0	0	14	f	f	0.0681818	0.159091	gelada	0.059322
bigne	bigne1.443	3	1.44	basic	0	0	5	f	f	0.0714286	0.142857	gelada	0.0530303
bigne	bigne1.493	3	1.49	basic	0	0	9	f	f	0.0714286	0.142857	gelada	0.0530303
bigne	bigne7.13	3	7.1	basic	0	0	9	f	f	0.0714286	0.142857	gelada	0.0530303
bigne	bigne1.493	3	1.49	bernoccolo	0	0	9	f	m	0	0.2	gelada	0.0175439
bigne	bigne0.823	3	0.82	betta	0	0	2	f	f	0	0.0862069	gelada	0.00408998
bigne	bigne1.413	3	1.41	betta	0	0	6	f	f	0	0.0862069	gelada	0.00408998
bigne	bigne1.493	3	1.49	betta	0	0	9	f	f	0	0.0862069	gelada	0.00408998
bigne	bigne1.953	3	1.95	betta	0	0	4	f	f	0	0.0862069	gelada	0.00408998
bigne	bigne2.013	3	2.01	betta	0	0	6	f	f	0	0.0862069	gelada	0.00408998
bigne	bigne5.07*	*	5.07	betta	0	0	3	f	f	0	0.0862069	gelada	0.00408998
bigne	bigne7.13	3	7.1	betta	0	0	9	f	f	0	0.0862069	gelada	0.00408998
bigne	bigne1.493	3	1.49	biba	1	0	9	f	f	0.214286	0	gelada	0.0111111
bigne	bigne2.013	3	2.01	biba	0	0	6	f	f	0.214286	0	gelada	0.0111111
bigne	bigne7.13	3	7.1	bifida	0	0	9	f	f	0.176471	0.137255	gelada	0.0780142
bigne	bigne2.251	1	2.25	bijoux	0	0	3	f	f	0	0.466667	gelada	0.0614035
bigne	bigne7.13	3	7.1	bijoux	0	0	9	f	f	0	0.466667	gelada	0.0614035
bigne	bigne0.823	3	0.82	biondo	0	0	2	f	m	0	0.119048	gelada	0.140212
bigne	bigne1.413	3	1.41	biondo	0	0	6	f	m	0	0.119048	gelada	0.140212
bigne	bigne1.443	3	1.44	biondo	1	1	5	f	m	0	0.119048	gelada	0.140212
bigne	bigne2.251	1	2.25	biondo	0	0	3	f	m	0	0.119048	gelada	0.140212
bigne	bigne4.311	1	4.31	biondo	0	1	3	f	m	0	0.119048	gelada	0.140212
bigne	bigne5.07*	*	5.07	biondo	0	0	3	f	m	0	0.119048	gelada	0.140212
bigne	bigne7.13	3	7.1	biondo	0	0	9	f	m	0	0.119048	gelada	0.140212
bigne	bigne1.443	3	1.44	bisnonna	0	0	5	f	f	0.152778	0.138889	gelada	0.0490196
bigne	bigne1.493	3	1.49	bisnonna	0	0	9	f	f	0.152778	0.138889	gelada	0.0490196
bigne	bigne2.091	1	2.09	bisnonna	0	0	1	f	f	0.152778	0.138889	gelada	0.0490196
bigne	bigne2.251	1	2.25	bisnonna	0	0	3	f	f	0.152778	0.138889	gelada	0.0490196
bigne	bigne7.13	3	7.1	bisnonna	0	0	9	f	f	0.152778	0.138889	gelada	0.0490196
bigne	bigne1.421	1	1.42	black	1	0	13	f	m	0	0	gelada	0.00813008
bigne	bigne1.493	3	1.49	black	1	0	9	f	m	0	0	gelada	0.00813008
bigne	bigne1.31	1	1.3	blanca	0	0	1	f	f	0	0.191489	gelada	0.0329218
bigne	bigne1.413	3	1.41	blanca	0	0	6	f	f	0	0.191489	gelada	0.0329218
bigne	bigne1.443	3	1.44	blanca	1	1	5	f	f	0	0.191489	gelada	0.0329218
bigne	bigne1.953	3	1.95	blanca	1	0	4	f	f	0	0.191489	gelada	0.0329218
bigne	bigne2.013	3	2.01	blanca	0	0	6	f	f	0	0.191489	gelada	0.0329218
bigne	bigne4.311	1	4.31	blanca	1	0	3	f	f	0	0.191489	gelada	0.0329218
bigne	bigne7.13	3	7.1	blanca	0	0	9	f	f	0	0.191489	gelada	0.0329218
bigne	bigne1.413	3	1.41	blind	1	0	6	f	f	0.0163934	0.114754	gelada	0.0537634
bigne	bigne1.443	3	1.44	blind	0	0	5	f	f	0.0163934	0.114754	gelada	0.0537634
bigne	bigne1.493	3	1.49	blind	0	0	9	f	f	0.0163934	0.114854	gelada	0.0537634
bigne	bigne2.013	3	2.01	blind	0	0	6	f	f	0.0163934	0.114754	gelada	0.0537634
bigne	bigne1.413	3	1.41	borsa	0	0	6	f	f	0.204545	0.113636	gelada	0.0679012
bigne	bigne1.81	1	1.8	borsa	0	0	1	f	f	0.204545	0.113636	gelada	0.0679012
bigne	bigne1.953	3	1.95	borsa	0	0	4	f	f	0.204545	0.113636	gelada	0.0679012
bigne	bigne2.013	3	2.01	borsa	0	0	6	f	f	0.204545	0.113636	gelada	0.0679012
bigne	bigne7.13	3	7.1	bortolo	0	0	9	f	m	0	0.285714	gelada	0.0320513
bigne	bigne1.413	3	1.41	braccio	0	0	6	f	f	0.0350877	0.175439	gelada	0.02
bigne	bigne1.493	3	1.49	braccio	0	0	9	f	f	0.0350877	0.175439	gelada	0.02
bigne	bigne1.953	3	1.95	braccio	1	0	4	f	f	0.0350877	0.175439	gelada	0.02
bigne	bigne2.013	3	2.01	braccio	0	0	6	f	f	0.0350877	0.175439	gelada	0.02
bigne	bigne4.311	1	4.31	braccio	0	0	3	f	f	0.0350877	0.175439	gelada	0.02
bigne	bigne7.13	3	7.1	bratz	0	0	9	f	f	0	0.0454545	gelada	0.059322
bigne	bigne1.421	1	1.42	barbie	0	0	13	f	f	0	0	gelada	0.0266667
bigne	bigne1.71	1	1.7	barbie	0	0	13	f	f	0	0	gelada	0.0266667
bigne	bigne1.421	1	1.42	basic	0	0	13	f	f	0.0714286	0.142857	gelada	0.0530303
bigne	bigne1.5711	1	1.571	basic	0	1	7	f	f	0.0714286	0.142857	gelada	0.0530303
bigne	bigne1.71	1	1.7	basic	0	0	13	f	f	0.0714286	0.142857	gelada	0.0530303
bigne	bigne1.5711	1	1.571	belly	0	0	7	f	f	0.176471	0	gelada	0.0243902
bigne	bigne1.421	1	1.42	bernoccolo	0	0	13	f	m	0	0.2	gelada	0.0175439
bigne	bigne1.71	1	1.7	bernoccolo	0	0	13	f	m	0	0.2	gelada	0.0175439
bigne	bigne1.421	1	1.42	betta	0	0	13	f	f	0	0.0862069	gelada	0.00408998
bigne	bigne1.5711	1	1.571	betta	0	0	7	f	f	0	0.0862069	gelada	0.00408998
bigne	bigne1.71	1	1.7	betta	0	0	13	f	f	0	0.0862069	gelada	0.00408998
bigne	bigne1.421	1	1.42	biba	0	0	13	f	f	0.214286	0	gelada	0.0111111
bigne	bigne1.71	1	1.7	biba	0	0	13	f	f	0.214286	0	gelada	0.0111111
bigne	bigne1.5711	1	1.571	biondo	0	1	7	f	m	0	0.119048	gelada	0.140212
bigne	bigne1.421	1	1.42	bisnonna	0	0	13	f	f	0.152778	0.138889	gelada	0.0490196
bigne	bigne1.5711	1	1.571	bisnonna	0	0	7	f	f	0.152778	0.138889	gelada	0.0490196
bigne	bigne1.71	1	1.7	bisnonna	0	0	13	f	f	0.152778	0.138889	gelada	0.0490196
bigne	bigne1.71	1	1.7	black	0	0	13	f	m	0	0	gelada	0.00813008
bigne	bigne1.421	1	1.42	blanca	0	0	13	f	f	0	0.191489	gelada	0.0329218
bigne	bigne1.5711	1	1.571	blanca	0	0	7	f	f	0	0.191489	gelada	0.0329218
bigne	bigne1.71	1	1.7	blanca	0	0	13	f	f	0	0.191489	gelada	0.0329218
bigne	bigne1.421	1	1.42	blind	0	0	13	f	f	0.0163934	0.114854	gelada	0.0537634
bigne	bigne1.71	1	1.7	blind	0	0	13	f	f	0.0163934	0.114854	gelada	0.0537634
bigne	bigne1.421	1	1.42	borsa	0	0	13	f	f	0.204545	0.113636	gelada	0.0679012
bigne	bigne1.71	1	1.7	borsa	0	0	13	f	f	0.204545	0.113636	gelada	0.0679012
bigne	bigne1.421	1	1.42	bortolo	0	0	13	f	m	0	0.285714	gelada	0.0320513
bigne	bigne1.71	1	1.7	bortolo	0	0	13	f	m	0	0.285714	gelada	0.0320513
bigne	bigne1.421	1	1.42	braccio	0	0	13	f	f	0.0350877	0.175439	gelada	0.02
bigne	bigne1.71	1	1.7	braccio	0	0	13	f	f	0.0350877	0.175439	gelada	0.02
bigne	bigne1.421	1	1.42	bratz	0	0	13	f	f	0	0.0454545	gelada	0.059322
bigne	bigne1.5711	1	1.571	bratz	0	0	7	f	f	0	0.0454545	gelada	0.059322
bigne	bigne1.71	1	1.7	bratz	0	0	13	f	f	0	0.0454545	gelada	0.059322
bijoux	bijoux1.641	1	1.64	basic	0	0	9	f	f	0	0	gelada	0.0530303
bijoux	bijoux1.641	1	1.64	belly	0	0	9	f	f	0	0.285714	gelada	0.0243902
bijoux	bijoux1.641	1	1.64	bernoccolo	0	0	9	f	m	0	0	gelada	0.0175439
bijoux	bijoux1.641	1	1.64	betta	0	0	9	f	f	0	0.0454545	gelada	0.00408998
bijoux	bijoux1.641	1	1.64	bigne	0	0	9	f	f	0	0.466667	gelada	0.0380117
bijoux	bijoux1.641	1	1.64	biondo	0	0	9	f	m	0	0.0869565	gelada	0.140212
bijoux	bijoux1.641	1	1.64	bisnonna	0	0	9	f	f	0	0.0555556	gelada	0.0490196
bijoux	bijoux1.992	2	1.99	black	0	0	1	f	m	0.222222	0.166667	gelada	0.00813008
bijoux	bijoux2.921	1	2.92	black	0	0	1	f	m	0.222222	0.166667	gelada	0.00813008
bijoux	bijoux1.641	1	1.64	blanca	0	0	9	f	f	0	0	gelada	0.0329218
bijoux	bijoux1.641	1	1.64	blind	0	0	9	f	f	0	0	gelada	0.0537634
biondo	biondo1.33	3	1.3	barbie	1	0	10	m	f	0	0	gelada	0.0266667
biondo	biondo1.443	3	1.44	barbie	0	0	6	m	f	0	0	gelada	0.0266667
biondo	biondo2.023	3	2.02	barbie	1	1	16	m	f	0	0	gelada	0.0266667
biondo	biondo2.073	3	2.07	barbie	1	0	8	m	f	0	0	gelada	0.0266667
biondo	biondo2.283	3	2.28	barbie	1	0	13	m	f	0	0	gelada	0.0266667
biondo	biondo3.053	3	3.05	barbie	1	0	14	m	f	0	0	gelada	0.0266667
biondo	biondo2.283	3	2.28	basic	1	0	13	m	f	0	0.0196078	gelada	0.0530303
biondo	biondo2.481	1	2.48	basic	0	0	8	m	f	0	0.0196078	gelada	0.0530303
biondo	biondo3.053	3	3.05	basic	1	0	14	m	f	0	0.0196078	gelada	0.0530303
biondo	biondo2.511	1	2.51	belly	0	0	13	m	f	0	0	gelada	0.0243902
biondo	biondo3.053	3	3.05	belly	1	0	14	m	f	0	0	gelada	0.0243902
biondo	biondo1.22*	*	1.22	bernoccolo	0	0	3	m	m	0	0	gelada	0.0175439
biondo	biondo1.521	1	1.52	bernoccolo	0	0	8	m	m	0	0	gelada	0.0175439
biondo	biondo2.023	3	2.02	bernoccolo	1	0	16	m	m	0	0	gelada	0.0175439
biondo	biondo2.073	3	2.07	bernoccolo	0	0	8	m	m	0	0	gelada	0.0175439
biondo	biondo2.23	3	2.2	bernoccolo	0	0	5	m	m	0	0	gelada	0.0175439
biondo	biondo2.283	3	2.28	bernoccolo	1	0	13	m	m	0	0	gelada	0.0175439
biondo	biondo2.481	1	2.48	bernoccolo	0	0	8	m	m	0	0	gelada	0.0175439
biondo	biondo2.511	1	2.51	bernoccolo	0	0	13	m	m	0	0	gelada	0.0175439
biondo	biondo3.313	3	3.31	bernoccolo	0	0	12	m	m	0	0	gelada	0.0175439
biondo	biondo1.121	1	1.12	betta	0	0	7	m	f	0.455172	0.0965517	gelada	0.00408998
biondo	biondo1.22*	*	1.22	betta	0	0	3	m	f	0.455172	0.0965517	gelada	0.00408998
biondo	biondo1.242	2	1.24	betta	0	0	1	m	f	0.455172	0.0965517	gelada	0.00408998
biondo	biondo1.33	3	1.3	betta	1	0	10	m	f	0.455172	0.0965517	gelada	0.00408998
biondo	biondo1.443	3	1.44	betta	0	0	6	m	f	0.455172	0.0965517	gelada	0.00408998
biondo	biondo1.613	3	1.61	betta	1	0	6	m	f	0.455172	0.0965517	gelada	0.00408998
biondo	biondo2.073	3	2.07	betta	1	0	8	m	f	0.455172	0.0965517	gelada	0.00408998
biondo	biondo2.23	3	2.2	betta	0	0	5	m	f	0.455172	0.0965517	gelada	0.00408998
biondo	biondo2.481	1	2.48	betta	0	0	8	m	f	0.455172	0.0965517	gelada	0.00408998
biondo	biondo2.511	1	2.51	betta	0	0	13	m	f	0.455172	0.0965517	gelada	0.00408998
biondo	biondo3.313	3	3.31	betta	0	0	12	m	f	0.455172	0.0965517	gelada	0.00408998
biondo	biondo1.443	3	1.44	bifida	0	0	6	m	f	0.0135135	0.027027	gelada	0.0780142
biondo	biondo1.521	1	1.52	bifida	0	0	8	m	f	0.0135135	0.027027	gelada	0.0780142
biondo	biondo3.313	3	3.31	bifida	0	1	12	m	f	0.0135135	0.027027	gelada	0.0780142
biondo	biondo1.121	1	1.12	bigne	0	0	7	m	f	0	0.119048	gelada	0.0380117
biondo	biondo1.613	3	1.61	bigne	1	0	6	m	f	0	0.119048	gelada	0.0380117
biondo	biondo1.863	3	1.86	bigne	0	1	4	m	f	0	0.119048	gelada	0.0380117
biondo	biondo2.041	1	2.04	bigne	1	0	4	m	f	0	0.119048	gelada	0.0380117
biondo	biondo2.481	1	2.48	bigne	1	0	8	m	f	0	0.119048	gelada	0.0380117
biondo	biondo2.511	1	2.51	bigne	0	0	13	m	f	0	0.119048	gelada	0.0380117
biondo	biondo3.313	3	3.31	bigne	0	0	12	m	f	0	0.119048	gelada	0.0380117
biondo	biondo1.33	3	1.3	bijoux	1	0	10	m	f	0	0.0869565	gelada	0.0614035
biondo	biondo2.481	1	2.48	bijoux	0	0	8	m	f	0	0.0869565	gelada	0.0614035
biondo	biondo2.511	1	2.51	bijoux	0	0	13	m	f	0	0.0869565	gelada	0.0614035
biondo	biondo3.313	3	3.31	bijoux	0	0	12	m	f	0	0.0869565	gelada	0.0614035
biondo	biondo1.521	1	1.52	bisnonna	0	0	8	m	f	0.0571428	0.133333	gelada	0.0490196
biondo	biondo2.041	1	2.04	bisnonna	1	0	4	m	f	0.0571428	0.133333	gelada	0.0490196
biondo	biondo2.073	3	2.07	bisnonna	0	0	8	m	f	0.0571428	0.133333	gelada	0.0490196
biondo	biondo2.481	1	2.48	bisnonna	1	0	8	m	f	0.0571428	0.133333	gelada	0.0490196
biondo	biondo2.511	1	2.51	bisnonna	0	0	13	m	f	0.0571428	0.133333	gelada	0.0490196
biondo	biondo3.313	3	3.31	bisnonna	0	0	12	m	f	0.0571428	0.133333	gelada	0.0490196
biondo	biondo1.521	1	1.52	black	0	0	8	m	m	0	0.02	gelada	0.00813008
biondo	biondo2.023	3	2.02	black	1	0	16	m	m	0	0.02	gelada	0.00813008
biondo	biondo2.073	3	2.07	black	1	0	8	m	m	0	0.02	gelada	0.00813008
biondo	biondo2.23	3	2.2	black	1	0	5	m	m	0	0.02	gelada	0.00813008
biondo	biondo2.283	3	2.28	black	1	0	13	m	m	0	0.02	gelada	0.00813008
biondo	biondo2.511	1	2.51	black	0	0	13	m	m	0	0.02	gelada	0.00813008
biondo	biondo3.053	3	3.05	black	1	0	14	m	m	0	0.02	gelada	0.00813008
biondo	biondo3.313	3	3.31	black	0	0	12	m	m	0	0.02	gelada	0.00813008
biondo	biondo1.521	1	1.52	blanca	0	0	8	m	f	0	0.0491803	gelada	0.0329218
biondo	biondo1.613	3	1.61	blanca	0	0	6	m	f	0	0.0491803	gelada	0.0329218
biondo	biondo1.863	3	1.86	blanca	0	0	4	m	f	0	0.0491803	gelada	0.0329218
biondo	biondo2.023	3	2.02	blanca	1	0	16	m	f	0	0.0491803	gelada	0.0329218
biondo	biondo2.041	1	2.04	blanca	1	1	4	m	f	0	0.0491803	gelada	0.0329218
biondo	biondo2.481	1	2.48	blanca	1	0	8	m	f	0	0.0491803	gelada	0.0329218
biondo	biondo2.511	1	2.51	blanca	0	0	13	m	f	0	0.0491803	gelada	0.0329218
biondo	biondo3.313	3	3.31	blanca	0	0	12	m	f	0	0.0491803	gelada	0.0329218
biondo	biondo1.121	1	1.12	blind	0	0	7	m	f	0	0.15534	gelada	0.0537634
biondo	biondo1.33	3	1.3	blind	1	0	10	m	f	0	0.15534	gelada	0.0537634
biondo	biondo1.521	1	1.52	blind	0	0	8	m	f	0	0.15534	gelada	0.0537634
biondo	biondo1.613	3	1.61	blind	1	1	6	m	f	0	0.15534	gelada	0.0537634
biondo	biondo1.863	3	1.86	blind	1	0	4	m	f	0	0.15534	gelada	0.0537634
biondo	biondo2.041	1	2.04	blind	0	0	4	m	f	0	0.15534	gelada	0.0537634
biondo	biondo2.073	3	2.07	blind	0	0	8	m	f	0	0.15534	gelada	0.0537634
biondo	biondo2.481	1	2.48	blind	0	0	8	m	f	0	0.15534	gelada	0.0537634
biondo	biondo2.511	1	2.51	blind	0	0	13	m	f	0	0.15534	gelada	0.0537634
biondo	biondo3.313	3	3.31	blind	0	0	12	m	f	0	0.15534	gelada	0.0537634
biondo	biondo1.121	1	1.12	borsa	0	0	7	m	f	0.0547945	0.109589	gelada	0.0679012
biondo	biondo1.22*	*	1.22	borsa	0	0	3	m	f	0.0547945	0.109589	gelada	0.0679012
biondo	biondo1.33	3	1.3	borsa	1	0	10	m	f	0.0547945	0.109589	gelada	0.0679012
biondo	biondo1.443	3	1.44	borsa	0	0	6	m	f	0.0547945	0.109589	gelada	0.0679012
biondo	biondo2.23	3	2.2	borsa	0	0	5	m	f	0.0547945	0.109589	gelada	0.0679012
biondo	biondo2.511	1	2.51	borsa	0	0	13	m	f	0.0547945	0.109589	gelada	0.0679012
biondo	biondo3.313	3	3.31	borsa	0	0	12	m	f	0.0547945	0.109589	gelada	0.0679012
biondo	biondo1.33	3	1.3	bortolo	1	0	10	m	m	0	0.0588235	gelada	0.0320513
biondo	biondo2.073	3	2.07	bortolo	1	0	8	m	m	0	0.0588235	gelada	0.0320513
biondo	biondo2.23	3	2.2	bortolo	0	0	5	m	m	0	0.0588235	gelada	0.0320513
biondo	biondo2.283	3	2.28	bortolo	1	0	13	m	m	0	0.0588235	gelada	0.0320513
biondo	biondo2.511	1	2.51	bortolo	0	0	13	m	m	0	0.0588235	gelada	0.0320513
biondo	biondo3.313	3	3.31	bortolo	0	0	12	m	m	0	0.0588235	gelada	0.0320513
biondo	biondo1.121	1	1.12	braccio	1	0	7	m	f	0.120968	0.104839	gelada	0.02
biondo	biondo1.443	3	1.44	braccio	0	0	6	m	f	0.120968	0.104839	gelada	0.02
biondo	biondo1.521	1	1.52	braccio	0	0	8	m	f	0.120968	0.104839	gelada	0.02
biondo	biondo1.613	3	1.61	braccio	0	0	6	m	f	0.120968	0.104839	gelada	0.02
biondo	biondo1.863	3	1.86	braccio	1	0	4	m	f	0.120968	0.104839	gelada	0.02
biondo	biondo2.073	3	2.07	braccio	1	0	8	m	f	0.120968	0.104839	gelada	0.02
biondo	biondo2.511	1	2.51	braccio	0	0	13	m	f	0.120968	0.104839	gelada	0.02
biondo	biondo2.631	1	2.63	braccio	0	0	1	m	f	0.120968	0.104839	gelada	0.02
biondo	biondo3.313	3	3.31	braccio	0	0	12	m	f	0.120968	0.104839	gelada	0.02
biondo	biondo1.121	1	1.12	bratz	1	1	7	m	f	0	0.0740741	gelada	0.059322
biondo	biondo1.443	3	1.44	bratz	0	0	6	m	f	0	0.0740741	gelada	0.059322
biondo	biondo1.521	1	1.52	bratz	0	0	8	m	f	0	0.0740741	gelada	0.059322
biondo	biondo1.613	3	1.61	bratz	1	0	6	m	f	0	0.0740741	gelada	0.059322
biondo	biondo2.023	3	2.02	bratz	1	0	16	m	f	0	0.0740741	gelada	0.059322
biondo	biondo2.283	3	2.28	bratz	1	0	13	m	f	0	0.0740741	gelada	0.059322
biondo	biondo2.511	1	2.51	bratz	0	0	13	m	f	0	0.0740741	gelada	0.059322
biondo	biondo2.023	3	2.02	belly	0	0	16	m	f	0	0	gelada	0.0243902
biondo	biondo2.283	3	2.28	belly	0	0	13	m	f	0	0	gelada	0.0243902
biondo	biondo1.33	3	1.3	bernoccolo	0	0	10	m	m	0	0	gelada	0.0175439
biondo	biondo3.053	3	3.05	bernoccolo	0	0	14	m	m	0	0	gelada	0.0175439
biondo	biondo2.023	3	2.02	betta	0	0	16	m	f	0.455172	0.0965517	gelada	0.00408998
biondo	biondo2.283	3	2.28	betta	0	0	13	m	f	0.455172	0.0965517	gelada	0.00408998
biondo	biondo2.023	3	2.02	biba	0	0	16	m	f	0	0	gelada	0.0111111
biondo	biondo3.053	3	3.05	biba	0	0	14	m	f	0	0	gelada	0.0111111
biondo	biondo1.33	3	1.3	bifida	0	0	10	m	f	0.0135135	0.027027	gelada	0.0780142
biondo	biondo2.283	3	2.28	bifida	0	0	13	m	f	0.0135135	0.027027	gelada	0.0780142
biondo	biondo2.023	3	2.02	bigne	0	0	16	m	f	0	0.119048	gelada	0.0380117
biondo	biondo2.023	3	2.02	bisnonna	0	0	16	m	f	0.0571428	0.133333	gelada	0.0490196
biondo	biondo2.283	3	2.28	bisnonna	0	0	13	m	f	0.0571428	0.133333	gelada	0.0490196
biondo	biondo3.053	3	3.05	bisnonna	0	0	14	m	f	0.0571428	0.133333	gelada	0.0490196
biondo	biondo1.33	3	1.3	black	0	0	10	m	m	0	0.02	gelada	0.00813008
biondo	biondo3.053	3	3.05	blanca	0	0	14	m	f	0	0.0491803	gelada	0.0329218
biondo	biondo2.023	3	2.02	blind	0	0	16	m	f	0	0.15534	gelada	0.0537634
biondo	biondo2.283	3	2.28	blind	0	0	13	m	f	0	0.15534	gelada	0.0537634
biondo	biondo3.053	3	3.05	blind	0	0	14	m	f	0	0.15534	gelada	0.0537634
biondo	biondo2.023	3	2.02	borsa	0	0	16	m	f	0.0547945	0.109589	gelada	0.0679012
biondo	biondo2.283	3	2.28	borsa	0	0	13	m	f	0.0547945	0.109589	gelada	0.0679012
biondo	biondo3.053	3	3.05	borsa	0	0	14	m	f	0.0547945	0.109589	gelada	0.0679012
biondo	biondo2.023	3	2.02	bortolo	0	0	16	m	m	0	0.0588235	gelada	0.0320513
biondo	biondo3.053	3	3.05	bortolo	0	0	14	m	m	0	0.0588235	gelada	0.0320513
biondo	biondo2.023	3	2.02	braccio	0	0	16	m	f	0.120968	0.104839	gelada	0.02
biondo	biondo2.283	3	2.28	braccio	0	0	13	m	f	0.120968	0.104839	gelada	0.02
biondo	biondo3.053	3	3.05	braccio	0	0	14	m	f	0.120968	0.104839	gelada	0.02
bisnonna	bisnonna1.861	1	1.86	basic	0	0	2	f	f	0.0196078	0.0980392	gelada	0.0530303
bisnonna	bisnonna1.993	3	1.99	basic	1	0	2	f	f	0.0196078	0.0980392	gelada	0.0530303
bisnonna	bisnonna2.363	3	2.36	basic	0	0	2	f	f	0.0196078	0.0980392	gelada	0.0530303
bisnonna	bisnonna2.923	3	2.92	belly	0	0	12	f	f	0	0.285714	gelada	0.0243902
bisnonna	bisnonna2.923	3	2.92	bernoccolo	0	0	12	f	m	0	0	gelada	0.0175439
bisnonna	bisnonna2.923	3	2.92	betta	0	0	12	f	f	0	0.078125	gelada	0.00408998
bisnonna	bisnonna1.761	1	1.76	bifida	0	0	5	f	f	0	0.106383	gelada	0.0780142
bisnonna	bisnonna1.54*	*	1.54	bigne	0	0	3	f	f	0.152778	0.138889	gelada	0.0380117
bisnonna	bisnonna1.761	1	1.76	bigne	0	0	5	f	f	0.152778	0.138889	gelada	0.0380117
bisnonna	bisnonna1.861	1	1.86	bigne	1	1	2	f	f	0.152778	0.138889	gelada	0.0380117
bisnonna	bisnonna1.993	3	1.99	bigne	1	0	2	f	f	0.152778	0.138889	gelada	0.0380117
bisnonna	bisnonna2.363	3	2.36	bigne	1	0	2	f	f	0.152778	0.138889	gelada	0.0380117
bisnonna	bisnonna2.421	1	2.42	bigne	0	0	2	f	f	0.152778	0.138889	gelada	0.0380117
bisnonna	bisnonna2.923	3	2.92	bigne	0	0	12	f	f	0.152778	0.138889	gelada	0.0380117
bisnonna	bisnonna2.923	3	2.92	bijoux	0	0	12	f	f	0	0.0555556	gelada	0.0614035
bisnonna	bisnonna1.54*	*	1.54	biondo	0	0	3	f	m	0.0517428	0.133333	gelada	0.140212
bisnonna	bisnonna2.923	3	2.92	biondo	0	0	12	f	m	0.0517428	0.133333	gelada	0.140212
bisnonna	bisnonna2.923	3	2.92	black	0	0	12	f	m	0	0.0666667	gelada	0.00813008
bisnonna	bisnonna2.923	3	2.92	blanca	0	0	12	f	f	0	0.257143	gelada	0.0329218
bisnonna	bisnonna1.761	1	1.76	blind	0	0	5	f	f	0.190476	0.0714285	gelada	0.0537634
bisnonna	bisnonna2.221	1	2.22	blind	1	0	1	f	f	0.190476	0.0714285	gelada	0.0537634
bisnonna	bisnonna2.421	1	2.42	blind	1	0	2	f	f	0.190476	0.0714285	gelada	0.0537634
bisnonna	bisnonna2.923	3	2.92	blind	0	0	12	f	f	0.190476	0.0714285	gelada	0.0537634
bisnonna	bisnonna1.761	1	1.76	borsa	0	0	5	f	f	0.155556	0.0444444	gelada	0.0679012
bisnonna	bisnonna1.841	1	1.84	borsa	1	0	1	f	f	0.155556	0.0444444	gelada	0.0679012
bisnonna	bisnonna2.631	1	2.63	borsa	1	0	1	f	f	0.155556	0.0444444	gelada	0.0679012
bisnonna	bisnonna2.923	3	2.92	borsa	0	0	12	f	f	0.155556	0.0444444	gelada	0.0679012
bisnonna	bisnonna3.071	1	3.07	borsa	1	0	1	f	f	0.155556	0.0444444	gelada	0.0679012
bisnonna	bisnonna2.923	3	2.92	bortolo	0	0	12	f	m	0	0.12	gelada	0.0320513
bisnonna	bisnonna1.761	1	1.76	braccio	0	0	5	f	f	0.027027	0.0405405	gelada	0.02
bisnonna	bisnonna2.923	3	2.92	braccio	0	0	12	f	f	0.027027	0.0405405	gelada	0.02
black	black1.771	1	1.77	barbie	0	0	5	m	f	0.047619	0.113636	gelada	0.0266667
black	black2.981	1	2.98	basic	0	0	8	m	f	0	0.0869565	gelada	0.0530303
black	black1.771	1	1.77	betta	0	0	5	m	f	0.047619	0.0238095	gelada	0.00408998
black	black2.981	1	2.98	betta	0	0	8	m	f	0.047619	0.0238095	gelada	0.00408998
black	black2.11	1	2.1	bifida	0	0	2	m	f	0.0344828	0.172414	gelada	0.0780142
black	black2.981	1	2.98	bigne	0	0	8	m	f	0	0	gelada	0.0380117
black	black1.451	1	1.45	bijoux	1	1	1	m	f	0.222222	0.166667	gelada	0.0614035
black	black1.451	1	1.45	bijoux	0	1	1	m	f	0.222222	0.166667	gelada	0.0614035
black	black2.981	1	2.98	biondo	0	0	8	m	m	0	0.02	gelada	0.140212
black	black2.981	1	2.98	bisnonna	0	0	8	m	f	0	0.0666667	gelada	0.0490196
black	black2.981	1	2.98	blind	0	1	8	m	f	0	0.1875	gelada	0.0537634
black	black1.771	1	1.77	borsa	0	0	5	m	f	0.142857	0.228571	gelada	0.0679012
black	black1.771	1	1.77	bortolo	0	0	5	m	m	0	0.0666667	gelada	0.0320513
black	black2.981	1	2.98	braccio	0	0	8	m	f	0.0238095	0.238095	gelada	0.02
black	black1.771	1	1.77	bratz	1	0	5	m	f	0.341463	0.243902	gelada	0.059322
black	black2.11	1	2.1	bratz	0	0	2	m	f	0.341463	0.243902	gelada	0.059322
blanca	blanca1.351	1	1.35	barbie	0	0	3	f	f	0.08	0.04	gelada	0.0266667
blanca	blanca2.071	1	2.07	barbie	1	0	6	f	f	0.08	0.04	gelada	0.0266667
blanca	blanca4.571	1	4.57	basic	0	0	10	f	f	0.047619	0.142857	gelada	0.0530303
blanca	blanca1.791	1	1.79	belly	0	0	3	f	f	0	0.0526316	gelada	0.0243902
blanca	blanca1.911	1	1.91	bernoccolo	1	1	15	f	m	0	0	gelada	0.0175439
blanca	blanca4.571	1	4.57	bernoccolo	0	0	10	f	m	0	0	gelada	0.0175439
blanca	blanca1.081	1	1.08	betta	0	0	7	f	f	0	0.176471	gelada	0.00408998
blanca	blanca1.961	1	1.96	betta	0	0	7	f	f	0	0.176471	gelada	0.00408998
blanca	blanca2.071	1	2.07	betta	1	0	6	f	f	0	0.176471	gelada	0.00408998
blanca	blanca4.571	1	4.57	betta	0	0	10	f	f	0	0.176471	gelada	0.00408998
blanca	blanca1.911	1	1.91	biba	1	0	15	f	f	0	0	gelada	0.0111111
blanca	blanca4.571	1	4.57	biba	1	0	10	f	f	0	0	gelada	0.0111111
blanca	blanca1.351	1	1.35	bifida	1	1	3	f	f	0.153846	0.0512821	gelada	0.0780142
blanca	blanca1.911	1	1.91	bifida	1	0	15	f	f	0.153846	0.0512821	gelada	0.0780142
blanca	blanca1.081	1	1.08	bigne	0	0	7	f	f	0	0.191489	gelada	0.0380117
blanca	blanca1.693	3	1.69	bigne	1	0	2	f	f	0	0.191489	gelada	0.0380117
blanca	blanca1.911	1	1.91	bigne	1	0	15	f	f	0	0.191489	gelada	0.0380117
blanca	blanca1.961	1	1.96	bigne	0	0	7	f	f	0	0.191489	gelada	0.0380117
blanca	blanca2.071	1	2.07	bigne	0	0	6	f	f	0	0.191489	gelada	0.0380117
blanca	blanca4.571	1	4.57	bigne	1	0	10	f	f	0	0.191489	gelada	0.0380117
blanca	blanca4.571	1	4.57	bijoux	1	1	10	f	f	0	0	gelada	0.0614035
blanca	blanca1.961	1	1.96	biondo	0	1	7	f	m	0	0.0491803	gelada	0.140212
blanca	blanca2.071	1	2.07	biondo	0	1	6	f	m	0	0.0491803	gelada	0.140212
blanca	blanca1.081	1	1.08	bisnonna	1	0	7	f	f	0	0.257143	gelada	0.0490196
blanca	blanca4.571	1	4.57	bisnonna	0	0	10	f	f	0	0.257143	gelada	0.0490196
blanca	blanca1.911	1	1.91	black	1	0	15	f	m	0	0	gelada	0.00813008
blanca	blanca4.571	1	4.57	black	0	0	10	f	m	0	0	gelada	0.00813008
blanca	blanca1.081	1	1.08	blind	1	0	7	f	f	0.345455	0.127273	gelada	0.0537634
blanca	blanca1.2271	1	1.227	blind	1	0	7	f	f	0.345455	0.127273	gelada	0.0537634
blanca	blanca1.693	3	1.69	blind	0	0	2	f	f	0.345455	0.127273	gelada	0.0537634
blanca	blanca1.791	1	1.79	blind	1	0	3	f	f	0.345455	0.127273	gelada	0.0537634
blanca	blanca1.961	1	1.96	blind	0	0	7	f	f	0.345455	0.127273	gelada	0.0537634
blanca	blanca2.071	1	2.07	blind	0	1	6	f	f	0.345455	0.127273	gelada	0.0537634
blanca	blanca4.571	1	4.57	blind	0	0	10	f	f	0.345455	0.127273	gelada	0.0537634
blanca	blanca1.081	1	1.08	borsa	0	0	7	f	f	0.111111	0.0833333	gelada	0.0679012
blanca	blanca1.2271	1	1.227	borsa	1	0	7	f	f	0.111111	0.0833333	gelada	0.0679012
blanca	blanca1.961	1	1.96	borsa	0	0	7	f	f	0.111111	0.0833333	gelada	0.0679012
blanca	blanca1.911	1	1.91	bortolo	1	0	15	f	m	0	0	gelada	0.0320513
blanca	blanca1.081	1	1.08	braccio	0	0	7	f	f	0	0.145833	gelada	0.02
blanca	blanca1.961	1	1.96	braccio	1	0	7	f	f	0	0.145833	gelada	0.02
blanca	blanca4.571	1	4.57	braccio	0	0	10	f	f	0	0.145833	gelada	0.02
blanca	blanca1.081	1	1.08	bratz	0	0	7	f	f	0.0816327	0.122449	gelada	0.059322
blanca	blanca1.351	1	1.35	bratz	0	0	3	f	f	0.0816327	0.122449	gelada	0.059322
blanca	blanca1.791	1	1.79	bratz	0	0	3	f	f	0.0816327	0.122449	gelada	0.059322
blanca	blanca1.911	1	1.91	bratz	1	1	15	f	f	0.0816327	0.122449	gelada	0.059322
blanca	blanca1.961	1	1.96	bratz	0	0	7	f	f	0.0816327	0.122449	gelada	0.059322
blanca	blanca2.071	1	2.07	bratz	0	0	6	f	f	0.0816327	0.122449	gelada	0.059322
blanca	blanca1.911	1	1.91	barbie	0	0	15	f	f	0.08	0.04	gelada	0.0266667
blanca	blanca1.911	1	1.91	basic	0	0	15	f	f	0.047619	0.142857	gelada	0.0530303
blanca	blanca1.911	1	1.91	belly	0	0	15	f	f	0	0.0526316	gelada	0.0243902
blanca	blanca1.911	1	1.91	betta	0	0	15	f	f	0	0.176471	gelada	0.00408998
blanca	blanca1.2271	1	1.227	biondo	0	0	7	f	m	0	0.0491803	gelada	0.140212
blanca	blanca1.911	1	1.91	bisnonna	0	0	15	f	f	0	0.257143	gelada	0.0490196
blanca	blanca1.2271	1	1.227	black	0	0	7	f	m	0	0	gelada	0.00813008
blanca	blanca1.911	1	1.91	blind	0	0	15	f	f	0.345455	0.127273	gelada	0.0537634
blanca	blanca1.592*	*	1.592	borsa	0	0	3	f	f	0.111111	0.0833333	gelada	0.0679012
blanca	blanca1.911	1	1.91	borsa	0	0	15	f	f	0.111111	0.0833333	gelada	0.0679012
blanca	blanca1.911	1	1.91	braccio	0	0	15	f	f	0	0.145833	gelada	0.02
blanca	blanca1.2271	1	1.227	bratz	0	0	7	f	f	0.0816327	0.122449	gelada	0.059322
blanca	blanca1.2271	1	1.227	ghirlanda	0	0	7	f	f	0	0	gelada	0.0231481
blanca	blanca1.2271	1	1.227	giangi	0	0	7	f	m	0	0	gelada	0.215686
blind	blind1.131	1	1.13	barbie	0	0	6	f	f	0	0.129032	gelada	0.0266667
blind	blind1.221	1	1.22	barbie	0	0	5	f	f	0	0.129032	gelada	0.0266667
blind	blind1.333	3	1.33	barbie	0	0	9	f	f	0	0.129032	gelada	0.0266667
blind	blind1.621	1	1.62	barbie	0	0	7	f	f	0	0.129032	gelada	0.0266667
blind	blind1.213	3	1.21	basic	1	0	9	f	f	0	0.0263158	gelada	0.0530303
blind	blind1.333	3	1.33	basic	1	0	9	f	f	0	0.0263158	gelada	0.0530303
blind	blind2.391	1	2.39	basic	0	0	7	f	f	0	0.0263158	gelada	0.0530303
blind	blind1.321	1	1.32	belly	0	0	3	f	f	0	0	gelada	0.0243902
blind	blind1.451	1	1.45	belly	0	0	3	f	f	0	0	gelada	0.0243902
blind	blind1.691	1	1.69	belly	0	1	3	f	f	0	0	gelada	0.0243902
blind	blind1.213	3	1.21	bernoccolo	0	0	9	f	m	0	0.08	gelada	0.0175439
blind	blind1.333	3	1.33	bernoccolo	0	0	9	f	m	0	0.08	gelada	0.0175439
blind	blind1.621	1	1.62	bernoccolo	0	0	7	f	m	0	0.08	gelada	0.0175439
blind	blind1.131	1	1.13	betta	0	0	6	f	f	0	0.121212	gelada	0.00408998
blind	blind1.213	3	1.21	betta	0	0	9	f	f	0	0.121212	gelada	0.00408998
blind	blind1.221	1	1.22	betta	0	0	5	f	f	0	0.121212	gelada	0.00408998
blind	blind1.621	1	1.62	betta	0	0	7	f	f	0	0.121212	gelada	0.00408998
blind	blind1.951	1	1.95	betta	0	0	5	f	f	0	0.121212	gelada	0.00408998
blind	blind2.391	1	2.39	betta	0	0	7	f	f	0	0.121212	gelada	0.00408998
blind	blind2.391	1	2.39	bifida	0	0	7	f	f	0	0.025	gelada	0.0780142
blind	blind1.131	1	1.13	bigne	0	0	6	f	f	0.0163934	0.114754	gelada	0.0380117
blind	blind1.213	3	1.21	bigne	0	0	9	f	f	0.0163934	0.114754	gelada	0.0380117
blind	blind1.221	1	1.22	bigne	1	0	5	f	f	0.0163934	0.114754	gelada	0.0380117
blind	blind1.333	3	1.33	bigne	0	0	9	f	f	0.0163934	0.114754	gelada	0.0380117
blind	blind1.951	1	1.95	bigne	0	0	5	f	f	0.0163934	0.114754	gelada	0.0380117
blind	blind2.061	1	2.06	bigne	0	0	4	f	f	0.0163934	0.114754	gelada	0.0380117
blind	blind1.131	1	1.13	biondo	1	0	6	f	m	0	0.15534	gelada	0.140212
blind	blind1.621	1	1.62	biondo	0	1	7	f	m	0	0.15534	gelada	0.140212
blind	blind2.391	1	2.39	biondo	0	0	7	f	m	0	0.15534	gelada	0.140212
blind	blind0.81	1	0.8	bisnonna	0	0	3	f	f	0.190476	0.0714286	gelada	0.0490196
blind	blind1.213	3	1.21	bisnonna	0	0	9	f	f	0.190476	0.0714286	gelada	0.0490196
blind	blind1.333	3	1.33	bisnonna	1	0	9	f	f	0.190476	0.0714286	gelada	0.0490196
blind	blind2.061	1	2.06	bisnonna	1	1	4	f	f	0.190476	0.0714286	gelada	0.0490196
blind	blind1.213	3	1.21	black	0	0	9	f	m	0	0.1875	gelada	0.00813008
blind	blind1.333	3	1.33	black	0	0	9	f	m	0	0.1875	gelada	0.00813008
blind	blind1.131	1	1.13	blanca	0	0	6	f	f	0.345455	0.127273	gelada	0.0329218
blind	blind1.213	3	1.21	blanca	0	0	9	f	f	0.345455	0.127273	gelada	0.0329218
blind	blind1.221	1	1.22	blanca	0	0	5	f	f	0.345455	0.127273	gelada	0.0329218
blind	blind1.321	1	1.32	blanca	1	0	3	f	f	0.345455	0.127273	gelada	0.0329218
blind	blind1.333	3	1.33	blanca	1	0	9	f	f	0.345455	0.127273	gelada	0.0329218
blind	blind1.451	1	1.45	blanca	1	1	3	f	f	0.345455	0.127273	gelada	0.0329218
blind	blind1.691	1	1.69	blanca	1	0	3	f	f	0.345455	0.127273	gelada	0.0329218
blind	blind1.951	1	1.95	blanca	0	0	5	f	f	0.345455	0.127273	gelada	0.0329218
blind	blind2.391	1	2.39	blanca	0	0	7	f	f	0.345455	0.127273	gelada	0.0329218
blind	blind0.81	1	0.8	borsa	0	1	3	f	f	0	0.138255	gelada	0.0679012
blind	blind1.621	1	1.62	borsa	1	0	7	f	f	0	0.138255	gelada	0.0679012
blind	blind2.061	1	2.06	borsa	0	0	4	f	f	0	0.138255	gelada	0.0679012
blind	blind1.213	3	1.21	bortolo	0	0	9	f	m	0	0	gelada	0.0320513
blind	blind1.333	3	1.33	bortolo	0	0	9	f	m	0	0	gelada	0.0320513
blind	blind1.621	1	1.62	bortolo	0	0	7	f	m	0	0	gelada	0.0320513
blind	blind2.391	1	2.39	bortolo	0	0	7	f	m	0	0	gelada	0.0320513
blind	blind0.81	1	0.8	braccio	1	0	3	f	f	0.0253164	0.126582	gelada	0.02
blind	blind1.213	3	1.21	braccio	0	0	9	f	f	0.0253164	0.126582	gelada	0.02
blind	blind1.333	3	1.33	braccio	1	0	9	f	f	0.0253164	0.126582	gelada	0.02
blind	blind1.951	1	1.95	braccio	1	1	5	f	f	0.0253164	0.126582	gelada	0.02
blind	blind2.061	1	2.06	braccio	0	0	4	f	f	0.0253164	0.126582	gelada	0.02
blind	blind1.131	1	1.13	bratz	0	0	6	f	f	0	0.0740741	gelada	0.059322
blind	blind1.221	1	1.22	bratz	0	0	5	f	f	0	0.0740741	gelada	0.059322
blind	blind1.321	1	1.32	bratz	0	0	3	f	f	0	0.0740741	gelada	0.059322
blind	blind1.451	1	1.45	bratz	0	0	3	f	f	0	0.0740741	gelada	0.059322
blind	blind1.691	1	1.69	bratz	0	0	3	f	f	0	0.0740741	gelada	0.059322
blind	blind1.951	1	1.95	bratz	1	0	5	f	f	0	0.0740741	gelada	0.059322
blind	blind2.391	1	2.39	bratz	0	0	7	f	f	0	0.0740741	gelada	0.059322
borsa	borsa1.432	2	1.43	barbie	0	0	6	f	f	0	0.416667	gelada	0.0266667
borsa	borsa2.512	2	2.51	barbie	0	0	8	f	f	0	0.416667	gelada	0.0266667
borsa	borsa2.971	1	2.97	barbie	0	0	5	f	f	0	0.416667	gelada	0.0266667
borsa	borsa1.681	1	1.68	basic	0	0	2	f	f	0.1	0.166667	gelada	0.0530303
borsa	borsa2.512	2	2.51	basic	0	0	8	f	f	0.1	0.166667	gelada	0.0530303
borsa	borsa3.323	3	3.32	basic	0	0	12	f	f	0.1	0.166667	gelada	0.0530303
borsa	borsa1.61	1	1.6	belly	1	0	1	f	f	0.0625	0.0625	gelada	0.0243902
borsa	borsa3.323	3	3.32	belly	0	0	12	f	f	0.0625	0.0625	gelada	0.0243902
borsa	borsa1.891	1	1.89	bernoccolo	0	0	11	f	m	0.0526316	0.210526	gelada	0.0175439
borsa	borsa3.083	3	3.08	bernoccolo	0	0	9	f	m	0.0526316	0.210526	gelada	0.0175439
borsa	borsa1.432	2	1.43	betta	1	0	6	f	f	0.016129	0.0806452	gelada	0.00408998
borsa	borsa1.891	1	1.89	betta	0	0	11	f	f	0.016129	0.0806452	gelada	0.00408998
borsa	borsa2.512	2	2.51	betta	1	0	8	f	f	0.016129	0.0806452	gelada	0.00408998
borsa	borsa2.961	1	2.96	betta	0	0	7	f	f	0.016129	0.0806452	gelada	0.00408998
borsa	borsa2.971	1	2.97	betta	0	0	5	f	f	0.016129	0.0806452	gelada	0.00408998
borsa	borsa3.083	3	3.08	betta	0	0	9	f	f	0.016129	0.0806452	gelada	0.00408998
borsa	borsa3.323	3	3.32	betta	0	0	12	f	f	0.016129	0.0806452	gelada	0.00408998
borsa	borsa3.521	1	3.52	betta	0	0	6	f	f	0.016129	0.0806452	gelada	0.00408998
borsa	borsa1.432	2	1.43	bifida	0	0	6	f	f	0	0.0666667	gelada	0.0780142
borsa	borsa2.512	2	2.51	bifida	0	0	8	f	f	0	0.0666667	gelada	0.0780142
borsa	borsa2.971	1	2.97	bifida	0	0	5	f	f	0	0.0666667	gelada	0.0780142
borsa	borsa1.651	1	1.65	bigne	1	1	1	f	f	0.204545	0.113636	gelada	0.0380117
borsa	borsa1.891	1	1.89	bigne	1	0	11	f	f	0.204545	0.113636	gelada	0.0380117
borsa	borsa2.371	1	2.37	bigne	1	0	1	f	f	0.204545	0.113636	gelada	0.0380117
borsa	borsa2.61	1	2.6	bigne	0	0	4	f	f	0.204545	0.113636	gelada	0.0380117
borsa	borsa2.821	1	2.82	bigne	0	1	2	f	f	0.204545	0.113636	gelada	0.0380117
borsa	borsa2.961	1	2.96	bigne	1	0	7	f	f	0.204545	0.113636	gelada	0.0380117
borsa	borsa3.323	3	3.32	bigne	0	0	12	f	f	0.204545	0.113636	gelada	0.0380117
borsa	borsa3.521	1	3.52	bigne	1	0	6	f	f	0.204545	0.113636	gelada	0.0380117
borsa	borsa4.123	3	4.12	bigne	0	0	3	f	f	0.204545	0.113636	gelada	0.0380117
borsa	borsa1.891	1	1.89	bijoux	0	0	11	f	f	0	0.3125	gelada	0.0614035
borsa	borsa3.083	3	3.08	bijoux	0	0	9	f	f	0	0.3125	gelada	0.0614035
borsa	borsa3.323	3	3.32	bijoux	0	0	12	f	f	0	0.3125	gelada	0.0614035
borsa	borsa0.841	1	0.84	biondo	0	0	2	f	m	0.0547945	0.109589	gelada	0.140212
borsa	borsa1.172	2	1.17	biondo	0	0	2	f	m	0.0547945	0.109589	gelada	0.140212
borsa	borsa1.432	2	1.43	biondo	0	0	6	f	m	0.0547945	0.109589	gelada	0.140212
borsa	borsa1.891	1	1.89	biondo	0	0	11	f	m	0.0547945	0.109589	gelada	0.140212
borsa	borsa2.512	2	2.51	biondo	0	0	8	f	m	0.0547945	0.109589	gelada	0.140212
borsa	borsa2.961	1	2.96	biondo	0	1	7	f	m	0.0547945	0.109589	gelada	0.140212
borsa	borsa3.083	3	3.08	biondo	1	1	9	f	m	0.0547945	0.109589	gelada	0.140212
borsa	borsa3.323	3	3.32	biondo	0	0	12	f	m	0.0547945	0.109589	gelada	0.140212
borsa	borsa3.521	1	3.52	biondo	0	0	6	f	m	0.0547945	0.109589	gelada	0.140212
borsa	borsa1.891	1	1.89	bisnonna	1	0	11	f	f	0.155556	0.0444444	gelada	0.0490196
borsa	borsa2.61	1	2.6	bisnonna	0	0	4	f	f	0.155556	0.0444444	gelada	0.0490196
borsa	borsa3.083	3	3.08	bisnonna	1	0	9	f	f	0.155556	0.0444444	gelada	0.0490196
borsa	borsa3.323	3	3.32	bisnonna	0	0	12	f	f	0.155556	0.0444444	gelada	0.0490196
borsa	borsa1.891	1	1.89	black	0	0	11	f	m	0.142857	0.228571	gelada	0.00813008
borsa	borsa2.512	2	2.51	black	1	0	8	f	m	0.142857	0.228571	gelada	0.00813008
borsa	borsa3.083	3	3.08	black	1	0	9	f	m	0.142857	0.228571	gelada	0.00813008
borsa	borsa3.323	3	3.32	black	1	0	12	f	m	0.142857	0.228571	gelada	0.00813008
borsa	borsa4.123	3	4.12	black	0	0	3	f	m	0.142857	0.228571	gelada	0.00813008
borsa	borsa0.841	1	0.84	blanca	0	0	2	f	f	0.111111	0.0833333	gelada	0.0329218
borsa	borsa1.172	2	1.17	blanca	0	0	2	f	f	0.111111	0.0833333	gelada	0.0329218
borsa	borsa1.891	1	1.89	blanca	1	0	11	f	f	0.111111	0.0833333	gelada	0.0329218
borsa	borsa2.821	1	2.82	blanca	0	0	2	f	f	0.111111	0.0833333	gelada	0.0329218
borsa	borsa2.961	1	2.96	blanca	0	0	7	f	f	0.111111	0.0833333	gelada	0.0329218
borsa	borsa3.083	3	3.08	blanca	1	0	9	f	f	0.111111	0.0833333	gelada	0.0329218
borsa	borsa3.323	3	3.32	blanca	0	0	12	f	f	0.111111	0.0833333	gelada	0.0329218
borsa	borsa3.521	1	3.52	blanca	0	0	6	f	f	0.111111	0.0833333	gelada	0.0329218
borsa	borsa4.123	3	4.12	blanca	0	0	3	f	f	0.111111	0.0833333	gelada	0.0329218
borsa	borsa1.891	1	1.89	blind	0	0	11	f	f	0	0.138255	gelada	0.0537634
borsa	borsa2.61	1	2.6	blind	0	0	4	f	f	0	0.138255	gelada	0.0537634
borsa	borsa2.961	1	2.96	blind	0	0	7	f	f	0	0.138255	gelada	0.0537634
borsa	borsa3.323	3	3.32	blind	0	0	12	f	f	0	0.138255	gelada	0.0537634
borsa	borsa3.521	1	3.52	blind	0	0	6	f	f	0	0.138255	gelada	0.0537634
borsa	borsa1.891	1	1.89	bortolo	0	0	11	f	m	0	0.136364	gelada	0.0320513
borsa	borsa3.083	3	3.08	bortolo	0	0	9	f	m	0	0.136364	gelada	0.0320513
borsa	borsa1.432	2	1.43	braccio	0	0	6	f	f	0.0350877	0.140351	gelada	0.02
borsa	borsa1.681	1	1.68	braccio	0	0	2	f	f	0.0350877	0.140351	gelada	0.02
borsa	borsa1.891	1	1.89	braccio	1	0	11	f	f	0.0350877	0.140351	gelada	0.02
borsa	borsa2.512	2	2.51	braccio	1	1	8	f	f	0.0350877	0.140351	gelada	0.02
borsa	borsa2.61	1	2.6	braccio	0	0	4	f	f	0.0350877	0.140351	gelada	0.02
borsa	borsa2.961	1	2.96	braccio	0	0	7	f	f	0.0350877	0.140351	gelada	0.02
borsa	borsa2.971	1	2.97	braccio	1	0	5	f	f	0.0350877	0.140351	gelada	0.02
borsa	borsa3.083	3	3.08	braccio	1	0	9	f	f	0.0350877	0.140351	gelada	0.02
borsa	borsa3.323	3	3.32	braccio	0	0	12	f	f	0.0350877	0.140351	gelada	0.02
borsa	borsa1.432	2	1.43	bratz	1	1	6	f	f	0.0909091	0.0909091	gelada	0.059322
borsa	borsa2.512	2	2.51	bratz	0	0	8	f	f	0.0909091	0.0909091	gelada	0.059322
borsa	borsa2.961	1	2.96	bratz	0	0	7	f	f	0.0909091	0.0909091	gelada	0.059322
borsa	borsa2.971	1	2.97	bratz	0	0	5	f	f	0.0909091	0.0909091	gelada	0.059322
borsa	borsa3.323	3	3.32	bratz	1	1	12	f	f	0.0909091	0.0909091	gelada	0.059322
borsa	borsa3.521	1	3.52	bratz	0	0	6	f	f	0.0909091	0.0909091	gelada	0.059322
bortolo	bortolo1.561	1	1.56	barbie	0	1	5	m	f	0	0.113636	gelada	0.0266667
bortolo	bortolo1.962	2	1.96	barbie	1	0	8	m	f	0	0.285714	gelada	0.0266667
bortolo	bortolo1.962	2	1.96	basic	1	0	8	m	f	0	0	gelada	0.0530303
bortolo	bortolo2.291	1	2.29	bernoccolo	0	0	5	m	m	0.1	0.217391	gelada	0.0175439
bortolo	bortolo1.561	1	1.56	betta	0	0	5	m	f	0	0	gelada	0.00408998
bortolo	bortolo2.291	1	2.29	betta	1	0	5	m	f	0	0	gelada	0.00408998
bortolo	bortolo4.591	1	4.59	bifida	0	0	3	m	f	0	0	gelada	0.0780142
bortolo	bortolo1.621	1	1.62	bigne	0	0	6	m	f	0	0.285714	gelada	0.0380117
bortolo	bortolo4.591	1	4.59	bigne	0	0	3	m	f	0	0.285714	gelada	0.0380117
bortolo	bortolo1.962	2	1.96	bijoux	1	0	8	m	f	0.153846	0	gelada	0.0614035
bortolo	bortolo1.621	1	1.62	biondo	1	0	6	m	m	0	0.0588235	gelada	0.140212
bortolo	bortolo4.591	1	4.59	biondo	0	0	3	m	m	0	0.0588235	gelada	0.140212
bortolo	bortolo1.621	1	1.62	bisnonna	0	0	6	m	f	0	0.12	gelada	0.0490196
bortolo	bortolo1.962	2	1.96	bisnonna	1	0	8	m	f	0	0.12	gelada	0.0490196
bortolo	bortolo1.561	1	1.56	black	0	0	5	m	m	0	0.0666667	gelada	0.00813008
bortolo	bortolo1.621	1	1.62	black	0	0	6	m	m	0	0.0666667	gelada	0.00813008
bortolo	bortolo2.291	1	2.29	black	0	0	5	m	m	0	0.0666667	gelada	0.00813008
bortolo	bortolo1.621	1	1.62	blind	0	0	6	m	f	0	0	gelada	0.0537634
bortolo	bortolo1.962	2	1.96	blind	1	0	8	m	f	0	0	gelada	0.0537634
bortolo	bortolo1.561	1	1.56	borsa	0	0	5	m	f	0	0.136364	gelada	0.0679012
bortolo	bortolo2.291	1	2.29	borsa	1	0	5	m	f	0	0.136364	gelada	0.0679012
bortolo	bortolo1.621	1	1.62	braccio	0	0	6	m	f	0	0.0740741	gelada	0.02
bortolo	bortolo2.291	1	2.29	braccio	1	0	5	m	f	0	0.0740741	gelada	0.02
bortolo	bortolo1.561	1	1.56	bratz	0	0	5	m	f	0	0.166667	gelada	0.059322
bortolo	bortolo1.962	2	1.96	black	0	0	8	m	m	0	0.0666667	gelada	0.00813008
bortolo	bortolo1.962	2	1.96	borsa	0	0	8	m	f	0	0.136364	gelada	0.0679012
braccio	braccio1.721	1	1.72	belly	0	0	8	f	f	0	0.0526316	gelada	0.0243902
braccio	braccio1.313	3	1.31	betta	0	0	3	f	f	0.0568182	0.25	gelada	0.00408998
braccio	braccio1.721	1	1.72	betta	0	0	8	f	f	0.0568182	0.25	gelada	0.00408998
braccio	braccio1.5981	1	1.598	bifida	1	0	3	f	f	0.0204082	0.122449	gelada	0.0780142
braccio	braccio1.6821	1	1.682	bifida	1	1	3	f	f	0.0204082	0.122449	gelada	0.0780142
braccio	braccio1.721	1	1.72	bifida	1	0	8	f	f	0.0204082	0.122449	gelada	0.0780142
braccio	braccio1.6191	1	1.619	bigne	1	0	1	f	f	0.0350877	0.175439	gelada	0.0380117
braccio	braccio1.211	1	1.21	biondo	1	0	4	f	m	0.120968	0.104839	gelada	0.140212
braccio	braccio1.313	3	1.31	biondo	0	0	3	f	m	0.120968	0.104839	gelada	0.140212
braccio	braccio2.333	3	2.33	biondo	1	1	1	f	m	0.120968	0.104839	gelada	0.140212
braccio	braccio1.721	1	1.72	bisnonna	1	0	8	f	f	0.027027	0.0405405	gelada	0.0490196
braccio	braccio1.211	1	1.21	blanca	1	1	4	f	f	0	0.145833	gelada	0.0329218
braccio	braccio1.721	1	1.72	blanca	1	0	8	f	f	0	0.145833	gelada	0.0329218
braccio	braccio1.211	1	1.21	blind	1	0	4	f	f	0.0253164	0.126582	gelada	0.0537634
braccio	braccio1.721	1	1.72	blind	1	0	8	f	f	0.0253164	0.126582	gelada	0.0537634
braccio	braccio1.721	1	1.72	borsa	1	0	8	f	f	0.0350877	0.140351	gelada	0.0679012
braccio	braccio1.313	3	1.31	bortolo	0	0	3	f	m	0	0.0740741	gelada	0.0320513
braccio	braccio1.211	1	1.21	bratz	1	0	4	f	f	0.0517241	0.0862069	gelada	0.059322
braccio	braccio1.721	1	1.72	bratz	1	0	8	f	f	0.0517241	0.0862069	gelada	0.059322
braccio	braccio1.5981	1	1.598	bigne	0	0	3	f	f	0.0350877	0.175439	gelada	0.0380117
braccio	braccio1.6821	1	1.682	bigne	0	0	3	f	f	0.0350877	0.175439	gelada	0.0380117
braccio	braccio1.5981	1	1.598	bisnonna	0	0	3	f	f	0.027027	0.0405405	gelada	0.0490196
braccio	braccio1.621	1	1.62	bisnonna	0	0	1	f	f	0.027027	0.0405405	gelada	0.0490196
braccio	braccio1.6821	1	1.682	bisnonna	0	0	3	f	f	0.027027	0.0405405	gelada	0.0490196
bratz	bratz1.541	1	1.54	barbie	0	0	2	f	f	0.269231	0.285714	gelada	0.0266667
bratz	bratz1.551	1	1.55	barbie	1	0	5	f	f	0.269231	0.285714	gelada	0.0266667
bratz	bratz1.151	1	1.15	basic	0	0	2	f	f	0.311111	0.0444444	gelada	0.0530303
bratz	bratz1.581	1	1.58	basic	0	0	1	f	f	0.311111	0.0444444	gelada	0.0530303
bratz	bratz1.911	1	1.91	basic	0	0	1	f	f	0.311111	0.0444444	gelada	0.0530303
bratz	bratz1.541	1	1.54	belly	0	0	2	f	f	0.296296	0.037037	gelada	0.0243902
bratz	bratz1.641	1	1.64	belly	0	0	9	f	f	0.296296	0.037037	gelada	0.0243902
bratz	bratz3.211	1	3.21	bernoccolo	1	0	11	f	m	0	0.142857	gelada	0.0175439
bratz	bratz1.151	1	1.15	betta	1	0	2	f	f	0	0.140625	gelada	0.00408998
bratz	bratz1.551	1	1.55	betta	0	0	5	f	f	0	0.140625	gelada	0.00408998
bratz	bratz1.641	1	1.64	betta	0	0	9	f	f	0	0.140625	gelada	0.00408998
bratz	bratz2.233	3	2.23	betta	1	0	3	f	f	0	0.140625	gelada	0.00408998
bratz	bratz2.2511	1	2.251	betta	1	0	7	f	f	0	0.140625	gelada	0.00408998
bratz	bratz2.751	1	2.75	betta	0	0	6	f	f	0	0.140625	gelada	0.00408998
bratz	bratz3.211	1	3.21	betta	1	0	11	f	f	0	0.140625	gelada	0.00408998
bratz	bratz2.2951	1	2.295	biba	1	0	8	f	f	0	0.125	gelada	0.0111111
bratz	bratz2.2511	1	2.251	bifida	1	0	7	f	f	0.0681818	0.159091	gelada	0.0780142
bratz	bratz2.2951	1	2.295	bifida	1	0	8	f	f	0.0681818	0.159091	gelada	0.0780142
bratz	bratz1.551	1	1.55	bigne	0	0	5	f	f	0	0.0454545	gelada	0.0380117
bratz	bratz1.641	1	1.64	bigne	0	0	9	f	f	0	0.0454545	gelada	0.0380117
[truncated: 1,068 more rows]
